# Supplementary material for: meso-[5,10,15,20-Tetra­kis(4-cyano­phen­yl)porphyrinato]zinc
Source: Acta Crystallogr Sect E Struct Rep Online. 2011 Mar 12;67(Pt 4):m431. doi: 10.1107/S160053681100849X (PMC3099819; doi:10.1107/S160053681100849X)
Supplement: Supplementary file 1 [file e-67-0m431-sup1.cif]

##############################################################################
###                                                                        ###
###        Electronic paper (Acta Crystallographica Section E)             ###
###                                                                        ###
##############################################################################
#                                                                            #
# This CIF contains the data in a paper accepted for publication in Acta     #
# Crystallographica Section E. It conforms to the requirements of Notes      #
# for Authors for Section E, and has been peer reviewed under the auspices   #
# of the IUCr Commission on Journals.                                        #
#                                                                            #
# Full details of the Crystallographic Information File format               #
# are given in the paper "The Crystallographic Information File (CIF):       #
# a New Standard Archive File for Crystallography" by S. R. Hall, F. H.      #
# Allen and I. D. Brown [Acta Cryst. (1991), A47, 655-685].                  #
#                                                                            #
# The current version of the core CIF dictionary is obtainable from          #
# ftp://ftp.iucr.org/pub/cif_core.dic. The current version number is 2.4.    #
#                                                                            #
# Software is freely available for graphical display of the structure(s) in  #
# this CIF.  For information consult the CIF home page http://www.iucr.org/  #
# cif/home.html                                                              #
#                                                                            #
# This file may be used for bona fide research purposes within the           #
# scientific community so long as proper attribution is given to the journal # 
# article from which it was obtained.                                        #
#                                                                            #
##############################################################################
                                             
data_global
_audit_creation_method     'SHELXL97'
_journal_data_validation_number     ?
_journal_date_recd_electronic     2011-03-02
_journal_date_accepted     2011-03-06
_journal_name_full     'Acta Crystallographica, Section E'
_journal_year     2011
_journal_volume     67
_journal_issue      4
_journal_page_first     m431
_journal_page_last     m431
_journal_paper_category     QM
_journal_coeditor_code     JH2269
_publ_contact_author_name     'Prof. Jianzhuang Jiang'
_publ_contact_author_address
;
Department of Chemistry,
Shandong University,
Jinan 250100, China
;
_publ_contact_author_email     'jianzhuang@ustb.edu.cn'
_publ_contact_author_Phone     '(+86) 10-6233-2462'
_publ_section_title
;
<i>meso</i>-[5,10,15,20-Tetrakis(4-cyanophenyl)porphyrinato]zinc
;
loop_
    _publ_author_name
    _publ_author_address
    'Shuai Dong'
;
School of Chemistry and Chemical Engineering
Shandong University
Jinan 250100
People's Republic of China
;
    'Jianzhuang Jiang'
;
School of Chemistry and Chemical Engineering
Shandong University
Jinan 250100
People's Republic of China
;
data_I
_audit_creation_method     SHELXL-97
_chemical_name_systematic
;
<i>meso</i>-[5,10,15,20-Tetrakis(4-cyanophenyl)porphyrinato]zinc
;
_chemical_name_common     ?
_chemical_formula_moiety     'C48 H24 N8 Zn'
_chemical_formula_sum     'C48 H24 N8 Zn'
_chemical_formula_iupac     '[Zn (C48 H24 N8)]'
_chemical_formula_weight     778.12
_chemical_melting_point     ?
_symmetry_cell_setting     monoclinic
_symmetry_space_group_name_H-M     'P 21/n'
_symmetry_space_group_name_Hall     '-P 2yn'
loop_
    _symmetry_equiv_pos_as_xyz
    'x, y, z'
    '-x+1/2, y+1/2, -z+1/2'
    '-x, -y, -z'
    'x-1/2, -y-1/2, z-1/2'
_cell_length_a     9.7373(10)
_cell_length_b     9.4468(10)
_cell_length_c     21.280(2)
_cell_angle_alpha     90.00
_cell_angle_beta     101.229(2)
_cell_angle_gamma     90.00
_cell_volume     1920.0(3)
_cell_formula_units_Z     2
_cell_measurement_reflns_used     2737
_cell_measurement_theta_min     2.37
_cell_measurement_theta_max     25.31
_cell_measurement_temperature     295(2)
_exptl_crystal_description     needle
_exptl_crystal_colour     purple
_exptl_crystal_size_max     0.30
_exptl_crystal_size_mid     0.05
_exptl_crystal_size_min     0.05
_exptl_crystal_density_diffrn     1.346
_exptl_crystal_density_meas     ?
_exptl_crystal_density_method     'not measured'
_exptl_crystal_F_000     796
_exptl_absorpt_coefficient_mu     0.686
_exptl_absorpt_correction_type     multi-scan
_exptl_absorpt_process_details     '(SADABS; Sheldrick, 1995)'
_exptl_absorpt_correction_T_min     0.7255
_exptl_absorpt_correction_T_max     0.9665
_exptl_special_details
;
;
_diffrn_ambient_temperature     295(2)
_diffrn_radiation_type     MoK\a
_diffrn_radiation_wavelength     0.71073
_diffrn_radiation_source     'fine-focus sealed tube'
_diffrn_radiation_monochromator     graphite
_diffrn_measurement_device_type     'Bruker SMART APEX CCD area-detector'
_diffrn_measurement_method     \w
_diffrn_detector_area_resol_mean     0
_diffrn_reflns_number     9272
_diffrn_reflns_av_R_equivalents     0.0279
_diffrn_reflns_av_sigmaI/netI     0.0338
_diffrn_reflns_theta_min     1.95
_diffrn_reflns_theta_max     25.00
_diffrn_reflns_theta_full     25.00
_diffrn_measured_fraction_theta_max     0.997
_diffrn_measured_fraction_theta_full     0.997
_diffrn_reflns_limit_h_min     -10
_diffrn_reflns_limit_h_max     11
_diffrn_reflns_limit_k_min     -11
_diffrn_reflns_limit_k_max     11
_diffrn_reflns_limit_l_min     -22
_diffrn_reflns_limit_l_max     25
_diffrn_standards_number     0
_diffrn_standards_interval_count     0
_diffrn_standards_interval_time     0
_diffrn_standards_decay_%     ?
_refine_special_details
;
Refinement of <i>F</i>^2^ against ALL reflections. The weighted <i>R</i>-factor
<i>wR</i> and goodness of fit <i>S</i> are based on <i>F</i>^2^, conventional
<i>R</i>-factors <i>R</i> are based on <i>F</i>, with <i>F</i> set to zero for
negative <i>F</i>^2^. The threshold expression of <i>F</i>^2^ >
\s(<i>F</i>^2^) is used only for calculating <i>R</i>-factors(gt) <i>etc</i>.
and is not relevant to the choice of reflections for refinement.
<i>R</i>-factors based on <i>F</i>^2^ are statistically about twice as large
as those based on <i>F</i>, and <i>R</i>- factors based on ALL data will be
even larger.
;
_reflns_number_total     3376
_reflns_number_gt     2610
_reflns_threshold_expression     I>2sigma(I)
_refine_ls_structure_factor_coef     Fsqd
_refine_ls_matrix_type     full
_refine_ls_R_factor_all     0.0536
_refine_ls_R_factor_gt     0.0385
_refine_ls_wR_factor_gt     0.1029
_refine_ls_wR_factor_ref     0.1088
_refine_ls_goodness_of_fit_ref     1.048
_refine_ls_restrained_S_all     1.048
_refine_ls_number_reflns     3376
_refine_ls_number_parameters     259
_refine_ls_number_restraints     0
_refine_ls_hydrogen_treatment     constr
_refine_ls_weighting_scheme     calc
_refine_ls_weighting_details
         'calc w=1/[\s^2^(Fo^2^)+(0.0599P)^2^+0.3654P] where P=(Fo^2^+2Fc^2^)/3'
_atom_sites_solution_hydrogens     geom
_atom_sites_solution_primary     direct
_atom_sites_solution_secondary     difmap
_refine_ls_shift/su_max     0.001
_refine_ls_shift/su_mean     0.000
_refine_diff_density_max     0.336
_refine_diff_density_min     -0.241
_refine_ls_extinction_method     none
_refine_ls_extinction_coef     ?
loop_
    _atom_type_symbol
    _atom_type_description
    _atom_type_scat_dispersion_real
    _atom_type_scat_dispersion_imag
    _atom_type_scat_source
    'C' 'C' 0.0033 0.0016
                         'International Tables Vol C Tables 4.2.6.8 and 6.1.1.4'
    'H' 'H' 0.0000 0.0000
                         'International Tables Vol C Tables 4.2.6.8 and 6.1.1.4'
    'N' 'N' 0.0061 0.0033
                         'International Tables Vol C Tables 4.2.6.8 and 6.1.1.4'
    'O' 'O' 0.0106 0.0060
                         'International Tables Vol C Tables 4.2.6.8 and 6.1.1.4'
    'Zn' 'Zn' 0.2839 1.4301
                         'International Tables Vol C Tables 4.2.6.8 and 6.1.1.4'
_computing_data_collection     'APEX2 (Bruker, 2004)'
_computing_cell_refinement     'SAINT-Plus (Bruker, 2001)'
_computing_data_reduction     'SAINT-Plus (Bruker, 2001)'
_computing_structure_solution     'SHELXS97 (Sheldrick, 2008)'
_computing_structure_refinement     'SHELXL97 (Sheldrick, 2008)'
_computing_molecular_graphics     'XP (Sheldrick, 1998)'
_computing_publication_material     'XP (Sheldrick, 1998)'
loop_
    _atom_site_type_symbol
    _atom_site_label
    _atom_site_fract_x
    _atom_site_fract_y
    _atom_site_fract_z
    _atom_site_U_iso_or_equiv
    _atom_site_adp_type
    _atom_site_calc_flag
    _atom_site_refinement_flags
    _atom_site_occupancy
    _atom_site_disorder_assembly
    _atom_site_disorder_group
    Zn Zn1 1.0000 0.0000 1.0000 0.03997(16) Uani d S 1 . .
    N N2 0.9529(2) 0.0662(2) 1.08533(8) 0.0377(5) Uani d . 1 . .
    C C5 1.0664(3) -0.1265(3) 1.15417(10) 0.0382(6) Uani d . 1 . .
    C C10 0.8349(2) 0.2917(3) 1.04962(11) 0.0379(6) Uani d . 1 . .
    N N1 1.0918(2) -0.1781(2) 1.04326(8) 0.0370(5) Uani d . 1 . .
    C C4 1.1139(3) -0.2084(3) 1.10731(11) 0.0388(6) Uani d . 1 . .
    C C16 1.0114(3) -0.2648(3) 1.24674(12) 0.0565(7) Uani d . 1 . .
    H H16 0.9250 -0.2874 1.2216 0.068 Uiso calc R 1 . .
    C C13 1.2649(3) -0.1964(3) 1.32212(13) 0.0590(8) Uani d . 1 . .
    H H13 1.3505 -0.1722 1.3475 0.071 Uiso calc R 1 . .
    C C9 0.8856(3) 0.1885(3) 1.09594(11) 0.0399(6) Uani d . 1 . .
    C C14 1.1741(3) -0.2811(3) 1.34609(11) 0.0487(7) Uani d . 1 . .
    C C18 0.6411(3) 0.3997(3) 1.09533(13) 0.0508(7) Uani d . 1 . .
    H H18 0.6022 0.3099 1.0958 0.061 Uiso calc R 1 . .
    C C11 1.1027(3) -0.1798(3) 1.22180(10) 0.0390(6) Uani d . 1 . .
    N N3 1.2522(4) -0.3731(3) 1.46169(12) 0.0859(9) Uani d . 1 . .
    C C20 0.6318(3) 0.6457(3) 1.11635(13) 0.0542(7) Uani d . 1 . .
    C C8 0.8808(3) 0.1975(3) 1.16333(12) 0.0516(7) Uani d . 1 . .
    H H8 0.8407 0.2701 1.1832 0.062 Uiso calc R 1 . .
    C C12 1.2296(3) -0.1464(3) 1.26005(12) 0.0535(7) Uani d . 1 . .
    H H12 1.2924 -0.0895 1.2439 0.064 Uiso calc R 1 . .
    C C23 0.7632(3) 0.4171(3) 1.07089(11) 0.0397(6) Uani d . 1 . .
    C C21 0.7496(3) 0.6674(3) 1.09048(12) 0.0539(7) Uani d . 1 . .
    H H21 0.7846 0.7584 1.0880 0.065 Uiso calc R 1 . .
    C C6 0.9912(3) -0.0002(2) 1.14336(11) 0.0386(6) Uani d . 1 . .
    C C17 1.2141(4) -0.3342(3) 1.41096(13) 0.0638(8) Uani d . 1 . .
    C C22 0.8154(3) 0.5528(3) 1.06823(12) 0.0474(6) Uani d . 1 . .
    H H22 0.8955 0.5673 1.0514 0.057 Uiso calc R 1 . .
    C C24 0.5695(4) 0.7637(4) 1.14423(19) 0.0853(11) Uani d . 1 . .
    C C19 0.5774(3) 0.5122(3) 1.11873(15) 0.0558(7) Uani d . 1 . .
    H H19 0.4980 0.4981 1.1361 0.067 Uiso calc R 1 . .
    C C7 0.9447(3) 0.0823(3) 1.19189(11) 0.0503(7) Uani d . 1 . .
    H H7 0.9568 0.0599 1.2352 0.060 Uiso calc R 1 . .
    C C15 1.0462(3) -0.3172(3) 1.30882(13) 0.0585(8) Uani d . 1 . .
    H H15 0.9844 -0.3756 1.3250 0.070 Uiso calc R 1 . .
    C C1 1.1545(3) -0.2842(3) 1.01528(11) 0.0390(6) Uani d . 1 . .
    C C2 1.2155(3) -0.3853(3) 1.06340(12) 0.0498(7) Uani d . 1 . .
    H H2 1.2628 -0.4678 1.0567 0.060 Uiso calc R 1 . .
    C C3 1.1911(3) -0.3379(3) 1.11993(12) 0.0500(7) Uani d . 1 . .
    H H3 1.2191 -0.3810 1.1597 0.060 Uiso calc R 1 . .
    N N4 0.5198(5) 0.8532(4) 1.1673(2) 0.1405(17) Uani d . 1 . .
loop_
    _atom_site_aniso_label
    _atom_site_aniso_U_11
    _atom_site_aniso_U_22
    _atom_site_aniso_U_33
    _atom_site_aniso_U_12
    _atom_site_aniso_U_13
    _atom_site_aniso_U_23
    Zn1 0.0588(3) 0.0366(3) 0.0254(2) 0.01046(19) 0.01037(17) 0.00220(16)
    N2 0.0477(12) 0.0378(11) 0.0285(10) 0.0083(10) 0.0098(9) 0.0020(9)
    C5 0.0476(14) 0.0389(14) 0.0275(12) 0.0001(11) 0.0061(10) 0.0028(10)
    C10 0.0418(13) 0.0395(14) 0.0324(12) 0.0046(11) 0.0075(10) -0.0015(10)
    N1 0.0479(12) 0.0367(11) 0.0263(9) 0.0073(9) 0.0070(8) -0.0001(8)
    C4 0.0497(14) 0.0358(13) 0.0297(12) 0.0037(11) 0.0048(10) 0.0021(10)
    C16 0.0678(19) 0.0610(18) 0.0364(14) -0.0128(15) -0.0002(13) 0.0056(13)
    C13 0.0562(17) 0.076(2) 0.0393(15) 0.0041(16) -0.0047(13) 0.0030(14)
    C9 0.0471(14) 0.0415(14) 0.0319(12) 0.0050(11) 0.0097(10) -0.0008(10)
    C14 0.0720(19) 0.0447(15) 0.0280(12) 0.0195(14) 0.0063(13) 0.0003(11)
    C18 0.0547(16) 0.0402(15) 0.0610(17) 0.0013(13) 0.0195(13) -0.0009(13)
    C11 0.0523(15) 0.0365(13) 0.0277(12) 0.0063(11) 0.0068(11) 0.0001(10)
    N3 0.129(3) 0.088(2) 0.0374(14) 0.0310(19) 0.0062(15) 0.0121(14)
    C20 0.0636(18) 0.0475(17) 0.0531(17) 0.0133(14) 0.0152(14) -0.0054(13)
    C8 0.0727(18) 0.0519(17) 0.0327(13) 0.0172(14) 0.0168(13) -0.0011(12)
    C12 0.0564(17) 0.0639(19) 0.0394(14) -0.0039(14) 0.0075(13) 0.0074(13)
    C23 0.0472(14) 0.0391(15) 0.0315(12) 0.0068(11) 0.0049(10) -0.0009(11)
    C21 0.075(2) 0.0362(15) 0.0485(16) -0.0011(14) 0.0061(14) -0.0061(12)
    C6 0.0490(14) 0.0399(14) 0.0270(11) 0.0027(11) 0.0076(10) 0.0011(10)
    C17 0.092(2) 0.0591(19) 0.0392(16) 0.0252(17) 0.0088(15) 0.0042(14)
    C22 0.0531(16) 0.0479(15) 0.0417(14) 0.0013(13) 0.0102(12) -0.0025(12)
    C24 0.105(3) 0.050(2) 0.111(3) 0.0098(19) 0.047(2) -0.013(2)
    C19 0.0550(17) 0.0512(18) 0.0669(19) 0.0081(14) 0.0254(14) -0.0049(14)
    C7 0.0736(19) 0.0507(17) 0.0288(13) 0.0152(14) 0.0149(12) 0.0045(12)
    C15 0.085(2) 0.0498(17) 0.0425(15) -0.0079(16) 0.0159(15) 0.0093(13)
    C1 0.0441(14) 0.0393(14) 0.0330(12) 0.0067(11) 0.0061(11) 0.0006(10)
    C2 0.0650(18) 0.0457(15) 0.0378(14) 0.0208(13) 0.0077(12) 0.0026(12)
    C3 0.0685(18) 0.0485(16) 0.0310(13) 0.0172(14) 0.0049(12) 0.0081(11)
    N4 0.181(4) 0.070(2) 0.197(4) 0.024(3) 0.101(3) -0.036(3)
_geom_special_details
;
All e.s.d.'s (except the e.s.d. in the dihedral angle between two l.s. planes)
are estimated using the full covariance matrix. The cell e.s.d.'s are taken
into account individually in the estimation of e.s.d.'s in distances, angles
and torsion angles; correlations between e.s.d.'s in cell parameters are only
used when they are defined by crystal symmetry. An approximate (isotropic)
treatment of cell e.s.d.'s is used for estimating e.s.d.'s involving l.s.
planes.
;
loop_
    _geom_bond_atom_site_label_1
    _geom_bond_atom_site_label_2
    _geom_bond_site_symmetry_2
    _geom_bond_distance
    _geom_bond_publ_flag
    Zn1 N1 3_757 2.0391(19) ?
    Zn1 N1 . 2.0391(19) ?
    Zn1 N2 . 2.0546(18) ?
    Zn1 N2 3_757 2.0546(18) ?
    Zn1 N3 2_757 2.675(2) ?
    Zn1 N3 4_555 2.675(2) ?
    N2 C9 . 1.369(3) ?
    N2 C6 . 1.370(3) ?
    C5 C6 . 1.396(3) ?
    C5 C4 . 1.409(3) ?
    C5 C11 . 1.501(3) ?
    C10 C9 . 1.406(3) ?
    C10 C1 3_757 1.406(3) ?
    C10 C23 . 1.490(3) ?
    N1 C4 . 1.368(3) ?
    N1 C1 . 1.368(3) ?
    C4 C3 . 1.434(3) ?
    C16 C11 . 1.379(4) ?
    C16 C15 . 1.390(4) ?
    C16 H16 . 0.9300 ?
    C13 C14 . 1.363(4) ?
    C13 C12 . 1.382(4) ?
    C13 H13 . 0.9300 ?
    C9 C8 . 1.446(3) ?
    C14 C15 . 1.383(4) ?
    C14 C17 . 1.449(4) ?
    C18 C19 . 1.372(4) ?
    C18 C23 . 1.396(4) ?
    C18 H18 . 0.9300 ?
    C11 C12 . 1.377(4) ?
    N3 C17 . 1.132(3) ?
    C20 C19 . 1.372(4) ?
    C20 C21 . 1.381(4) ?
    C20 C24 . 1.450(4) ?
    C8 C7 . 1.339(4) ?
    C8 H8 . 0.9300 ?
    C12 H12 . 0.9300 ?
    C23 C22 . 1.384(4) ?
    C21 C22 . 1.387(4) ?
    C21 H21 . 0.9300 ?
    C6 C7 . 1.435(3) ?
    C22 H22 . 0.9300 ?
    C24 N4 . 1.134(4) ?
    C19 H19 . 0.9300 ?
    C7 H7 . 0.9300 ?
    C15 H15 . 0.9300 ?
    C1 C10 3_757 1.406(3) ?
    C1 C2 . 1.441(3) ?
    C2 C3 . 1.348(3) ?
    C2 H2 . 0.9300 ?
    C3 H3 . 0.9300 ?
loop_
    _geom_angle_atom_site_label_1
    _geom_angle_atom_site_label_2
    _geom_angle_atom_site_label_3
    _geom_angle_site_symmetry_1
    _geom_angle_site_symmetry_3
    _geom_angle
    _geom_angle_publ_flag
    N1 Zn1 N1 3_757 . 180.0000(10)
                                 ?
    N1 Zn1 N2 3_757 . 89.67(7) ?
    N1 Zn1 N2 . . 90.33(7) ?
    N1 Zn1 N2 3_757 3_757 90.33(7) ?
    N1 Zn1 N2 . 3_757 89.67(7) ?
    N2 Zn1 N2 . 3_757 180.0000(10)
                                 ?
    C9 N2 C6 . . 106.99(18) ?
    C9 N2 Zn1 . . 126.80(15) ?
    C6 N2 Zn1 . . 126.09(16) ?
    C6 C5 C4 . . 125.9(2) ?
    C6 C5 C11 . . 117.6(2) ?
    C4 C5 C11 . . 116.5(2) ?
    C9 C10 C1 . 3_757 124.8(2) ?
    C9 C10 C23 . . 117.4(2) ?
    C1 C10 C23 3_757 . 117.8(2) ?
    C4 N1 C1 . . 106.49(18) ?
    C4 N1 Zn1 . . 126.31(16) ?
    C1 N1 Zn1 . . 126.96(15) ?
    N1 C4 C5 . . 125.5(2) ?
    N1 C4 C3 . . 109.9(2) ?
    C5 C4 C3 . . 124.6(2) ?
    C11 C16 C15 . . 121.2(3) ?
    C11 C16 H16 . . 119.4 ?
    C15 C16 H16 . . 119.4 ?
    C14 C13 C12 . . 120.0(3) ?
    C14 C13 H13 . . 120.0 ?
    C12 C13 H13 . . 120.0 ?
    N2 C9 C10 . . 125.7(2) ?
    N2 C9 C8 . . 108.8(2) ?
    C10 C9 C8 . . 125.4(2) ?
    C13 C14 C15 . . 120.5(2) ?
    C13 C14 C17 . . 119.1(3) ?
    C15 C14 C17 . . 120.4(3) ?
    C19 C18 C23 . . 121.4(3) ?
    C19 C18 H18 . . 119.3 ?
    C23 C18 H18 . . 119.3 ?
    C12 C11 C16 . . 118.5(2) ?
    C12 C11 C5 . . 120.5(2) ?
    C16 C11 C5 . . 121.0(2) ?
    C19 C20 C21 . . 120.5(3) ?
    C19 C20 C24 . . 119.7(3) ?
    C21 C20 C24 . . 119.7(3) ?
    C7 C8 C9 . . 107.5(2) ?
    C7 C8 H8 . . 126.3 ?
    C9 C8 H8 . . 126.3 ?
    C11 C12 C13 . . 121.0(3) ?
    C11 C12 H12 . . 119.5 ?
    C13 C12 H12 . . 119.5 ?
    C22 C23 C18 . . 118.1(2) ?
    C22 C23 C10 . . 121.7(2) ?
    C18 C23 C10 . . 120.2(2) ?
    C20 C21 C22 . . 119.6(3) ?
    C20 C21 H21 . . 120.2 ?
    C22 C21 H21 . . 120.2 ?
    N2 C6 C5 . . 125.5(2) ?
    N2 C6 C7 . . 109.4(2) ?
    C5 C6 C7 . . 125.1(2) ?
    N3 C17 C14 . . 176.4(4) ?
    C23 C22 C21 . . 120.7(3) ?
    C23 C22 H22 . . 119.6 ?
    C21 C22 H22 . . 119.6 ?
    N4 C24 C20 . . 177.9(4) ?
    C20 C19 C18 . . 119.6(3) ?
    C20 C19 H19 . . 120.2 ?
    C18 C19 H19 . . 120.2 ?
    C8 C7 C6 . . 107.4(2) ?
    C8 C7 H7 . . 126.3 ?
    C6 C7 H7 . . 126.3 ?
    C14 C15 C16 . . 118.9(3) ?
    C14 C15 H15 . . 120.6 ?
    C16 C15 H15 . . 120.6 ?
    N1 C1 C10 . 3_757 126.1(2) ?
    N1 C1 C2 . . 109.5(2) ?
    C10 C1 C2 3_757 . 124.4(2) ?
    C3 C2 C1 . . 107.1(2) ?
    C3 C2 H2 . . 126.5 ?
    C1 C2 H2 . . 126.5 ?
    C2 C3 C4 . . 107.1(2) ?
    C2 C3 H3 . . 126.5 ?
    C4 C3 H3 . . 126.5 ?
