# Supplementary material for: meso-[5,10,15,20-Tetra­kis(4-cyano­phen­yl)porphyrinato]zinc
Source: Acta Crystallogr Sect E Struct Rep Online. 2011 Mar 12;67(Pt 4):m431. doi: 10.1107/S160053681100849X (PMC3099819; doi:10.1107/S160053681100849X)
Supplement: Supplementary file 2 [file e-67-0m431-Isup2.hkl]

#
# h,k,l, Fc-squared, Fo-squared, sigma(Fo-squared) and status flag
#
data_I
_shelx_title ' qq in P2(1)/n'
_shelx_refln_list_code          4
_shelx_F_calc_maximum      196.89
_exptl_crystal_F_000       796.00
_reflns_d_resolution_high  0.8409
 
loop_
 _symmetry_equiv_pos_as_xyz
 'x, y, z'
 '-x+1/2, y+1/2, -z+1/2'
 '-x, -y, -z'
 'x-1/2, -y-1/2, z-1/2'
 
_cell_length_a     9.7373
_cell_length_b     9.4468
_cell_length_c    21.2795
_cell_angle_alpha  90.000
_cell_angle_beta  101.229
_cell_angle_gamma  90.000
 
_shelx_F_squared_multiplier     1.000
 
loop_
 _refln_index_h
 _refln_index_k
 _refln_index_l
 _refln_F_squared_calc
 _refln_F_squared_meas
 _refln_F_squared_sigma
 _refln_observed_status
   2   0   0      665.61      916.32     23.26 o
   4   0   0     2641.15     2469.28     40.02 o
   6   0   0       14.59       18.98      4.61 o
   8   0   0      517.12      578.23     29.05 o
  10   0   0       30.10       27.20     14.59 o
   1   1   0    22188.64    20627.64    288.46 o
   2   1   0    38766.44    40517.50    465.10 o
   3   1   0     7596.83     7627.21    125.63 o
   4   1   0      344.47      301.79     31.72 o
   5   1   0      188.69      234.15      8.08 o
   6   1   0       15.21       13.30      2.96 o
   7   1   0      548.74      541.49     14.48 o
   8   1   0       18.13       18.29     10.03 o
   9   1   0      136.36      152.88     12.95 o
  10   1   0        1.30        0.00      8.34 o
  11   1   0       17.42       26.01     11.03 o
   0   2   0     7139.80     6812.89    138.85 o
   1   2   0        0.00        0.00      2.14 o
   2   2   0     6609.49     7251.70     86.15 o
   3   2   0     6015.03     6138.04     74.69 o
   4   2   0     5290.47     5387.57     71.22 o
   5   2   0      147.85      176.73      6.73 o
   6   2   0      707.60      712.63     16.20 o
   7   2   0      371.32      347.49     12.07 o
   8   2   0       17.89       14.42      5.31 o
   9   2   0       11.23       17.32      8.47 o
  10   2   0       43.14       50.91     12.53 o
  11   2   0        3.09        7.28     10.98 o
   1   3   0     4476.33     4245.76     53.00 o
   2   3   0     1854.40     1881.36     26.66 o
   3   3   0     5253.78     5063.63     63.52 o
   4   3   0      503.72      472.57     10.15 o
   5   3   0     7053.64     7092.53     77.06 o
   6   3   0      682.46      591.67     13.19 o
   7   3   0      263.42      274.59     20.30 o
   8   3   0      109.77       95.03      8.48 o
   9   3   0        2.29        0.00      5.68 o
  10   3   0        8.56       17.56     10.12 o
   0   4   0       93.16       75.20      8.34 o
   1   4   0      304.76      321.99      8.94 o
   2   4   0     6733.87     6803.17     83.72 o
   3   4   0        2.33        6.70      3.31 o
   4   4   0      259.44      257.72      8.11 o
   5   4   0        0.07        0.00      3.45 o
   6   4   0     1492.78     1495.26     23.73 o
   7   4   0     1817.94     1708.52     30.01 o
   8   4   0       98.47       68.63      8.10 o
   9   4   0       39.15       37.28      8.14 o
  10   4   0      136.41      135.79     14.75 o
   1   5   0     1393.92     1438.50     23.88 o
   2   5   0      365.39      445.20     11.63 o
   3   5   0     1145.20     1157.79     21.04 o
   4   5   0      126.63      150.97      6.84 o
   5   5   0        8.36        4.89      3.83 o
   6   5   0        0.09        1.40      4.42 o
   7   5   0       98.59      114.85      7.93 o
   8   5   0       36.99       30.10      6.93 o
   9   5   0      723.76      683.27     24.76 o
  10   5   0       13.27       32.11      9.49 o
   0   6   0     3466.07     3490.12     84.56 o
   1   6   0      227.66      222.70      9.36 o
   2   6   0      635.78      612.75     14.97 o
   3   6   0        2.53        5.95      4.26 o
   4   6   0      330.01      331.40     10.27 o
   5   6   0       19.34       20.31      5.06 o
   6   6   0       41.16       32.84      6.03 o
   7   6   0      281.08      268.82     12.08 o
   8   6   0      323.42      341.13     13.93 o
   9   6   0       27.31       27.00      8.81 o
   1   7   0      949.31      954.00     47.35 o
   2   7   0      373.71      388.74     12.87 o
   3   7   0       90.73       93.84      6.85 o
   4   7   0       17.59       13.76      5.23 o
   5   7   0      758.23      755.95     17.22 o
   6   7   0      317.52      311.42     11.99 o
   7   7   0      205.39      224.24     11.30 o
   8   7   0       18.73        6.36      8.13 o
   0   8   0       21.12       12.20     10.48 o
   1   8   0      418.09      439.14     14.69 o
   2   8   0      621.37      565.34     19.78 o
   3   8   0       23.32       19.70      5.89 o
   4   8   0      795.50      802.94     23.82 o
   5   8   0       94.78       86.24      9.92 o
   6   8   0      286.75      286.71     14.86 o
   7   8   0        9.11       37.14     11.43 o
   1   9   0      205.62      214.08      9.45 o
   2   9   0      109.51      125.76     12.05 o
   3   9   0      407.97      402.73     16.27 o
   4   9   0       26.86       20.19     10.60 o
   5   9   0      186.69      193.43     23.09 o
   6   9   0        0.63        0.00     10.15 o
   0  10   0      499.29      565.63     24.83 o
   1  10   0      105.53       89.00     12.98 o
   2  10   0      212.08      204.82     16.83 o
   3  10   0       32.75       44.36     16.64 o
   4  10   0        5.91        5.16     10.88 o
   5  10   0        0.06        0.32     11.22 o
   1  11   0      424.39      525.30     38.26 o
   2  11   0        9.07        2.55     18.00 o
 -11   0   1       84.30       90.15     19.23 o
  -9   0   1       66.98       51.28     13.56 o
  -7   0   1       92.22       71.50     11.18 o
  -5   0   1     2277.62     2356.11     60.53 o
  -3   0   1     4134.35     4425.43     94.30 o
  -1   0   1    30374.82    27420.67    547.37 o
   1   0   1    10476.92     9511.27    189.88 o
   3   0   1     3583.24     3494.02     52.70 o
   5   0   1      734.54      729.39     17.06 o
   7   0   1      289.83      246.91     11.49 o
   9   0   1      374.56      384.49     25.64 o
  11   0   1       30.54       22.31     16.97 o
 -11   1   1       13.17       10.90     11.03 o
 -10   1   1       64.57       69.78     11.64 o
  -9   1   1       12.83       12.02      8.26 o
  -8   1   1       62.88       76.68      9.47 o
  -7   1   1        7.48       13.11      4.77 o
  -6   1   1      220.41      232.49     10.67 o
  -5   1   1     1656.15     1692.15     49.34 o
  -4   1   1     1645.71     1643.21     24.54 o
  -3   1   1     5581.55     5632.49     68.34 o
  -2   1   1     9354.80    10483.23    121.74 o
  -1   1   1       58.04       55.42      3.12 o
   0   1   1     1780.04     2612.78     38.79 o
   1   1   1     3481.71     3789.51     55.43 o
   2   1   1    27245.73    28505.52    279.37 o
   3   1   1     2726.67     2831.92     36.68 o
   4   1   1     3152.58     2988.10     33.44 o
   5   1   1      162.15      166.07     10.65 o
   6   1   1      650.74      629.57     13.48 o
   7   1   1       65.45       70.65      6.49 o
   8   1   1      400.79      413.29     31.17 o
   9   1   1        0.30        0.00     12.27 o
  10   1   1      127.52      131.78     14.06 o
  11   1   1       11.00       16.84     10.77 o
 -11   2   1       13.09       16.54     11.26 o
 -10   2   1        3.43       14.80      9.71 o
  -9   2   1       77.62      102.21     11.72 o
  -8   2   1       64.76       68.54     10.44 o
  -7   2   1       54.77       51.89      6.05 o
  -6   2   1       54.61       50.58      5.98 o
  -5   2   1     1517.50     1500.60     24.58 o
  -4   2   1     1542.90     1556.96     25.77 o
  -3   2   1     6112.43     5952.88     72.73 o
  -2   2   1     2268.62     2542.42     33.20 o
  -1   2   1       73.12      181.77      5.42 o
   0   2   1      313.68      305.12      9.70 o
   1   2   1     7138.70     6633.10     78.10 o
   2   2   1     2108.83     2396.32     27.17 o
   3   2   1     8100.56     8074.58     94.99 o
   4   2   1     1281.25     1252.77     17.93 o
   5   2   1     5532.77     5605.05     60.18 o
   6   2   1      234.97      271.51     10.26 o
   7   2   1      332.60      322.14     16.03 o
   8   2   1        9.41       23.54      6.48 o
   9   2   1       71.07       81.28     11.71 o
  10   2   1        1.74        0.00      8.51 o
  11   2   1       18.26       19.28     11.56 o
 -11   3   1        3.51        0.91      9.96 o
 -10   3   1       13.37       24.11     10.02 o
  -9   3   1        3.65        0.00      7.12 o
  -8   3   1      559.84      528.84     16.40 o
  -7   3   1       15.00       14.10      4.98 o
  -6   3   1     1910.36     1836.81     26.53 o
  -5   3   1     1067.96     1140.23     18.24 o
  -4   3   1      317.41      293.66      9.16 o
  -3   3   1      323.45      369.28      9.51 o
  -2   3   1      379.70      356.24      8.93 o
  -1   3   1      676.74      707.14     12.87 o
   1   3   1      786.10      873.95     14.45 o
   2   3   1      103.29      102.78      4.26 o
   3   3   1     1286.97     1328.50     26.65 o
   4   3   1     6487.34     6624.47     71.25 o
   5   3   1      494.57      488.83     11.19 o
   6   3   1     1824.94     1809.14     26.21 o
   7   3   1        0.38        0.00      6.12 o
   8   3   1      125.72      128.99      9.64 o
   9   3   1        5.70       16.65      6.86 o
  10   3   1       14.56       20.57     10.53 o
 -10   4   1       26.47       31.58     10.99 o
  -9   4   1      324.34      309.70     14.43 o
  -8   4   1      162.93      154.01     10.45 o
  -7   4   1     1335.58     1333.31     29.00 o
  -6   4   1       15.91       20.30      4.62 o
  -5   4   1      240.13      226.91      8.25 o
  -4   4   1      373.80      402.77     11.29 o
  -3   4   1      564.94      461.73     11.48 o
  -2   4   1       88.48      114.69      5.93 o
  -1   4   1      994.34      943.53     16.94 o
   0   4   1      116.52      122.08     10.31 o
   1   4   1     3993.77     4013.80     51.72 o
   2   4   1      565.76      593.86     12.42 o
   3   4   1      684.63      659.28     12.20 o
   4   4   1      463.49      488.80     10.75 o
   5   4   1     1587.55     1529.17     22.95 o
   6   4   1      314.93      284.25     10.33 o
   7   4   1     1097.40     1181.19     21.47 o
   8   4   1      405.19      389.10     22.66 o
   9   4   1        7.09       16.22      7.34 o
  10   4   1       58.63       88.92     20.52 o
 -10   5   1      163.58      161.50     13.04 o
  -9   5   1       30.69       32.65      8.75 o
  -8   5   1      460.17      499.36     15.19 o
  -7   5   1      416.62      435.76     13.23 o
  -6   5   1       26.73       33.74      5.39 o
  -5   5   1        2.14        1.52      3.77 o
  -4   5   1      270.14      263.63      9.94 o
  -3   5   1      256.35      247.68      9.34 o
  -2   5   1     1126.08     1038.97     19.40 o
  -1   5   1      372.58      409.46     10.57 o
   0   5   1     2969.38     2960.30     58.64 o
   1   5   1       12.40       16.18      3.90 o
   2   5   1     1447.20     1407.35     23.44 o
   3   5   1      179.46      198.28      8.72 o
   4   5   1      193.28      182.75      7.41 o
   5   5   1      127.77      132.57      8.07 o
   6   5   1      375.74      368.15     11.39 o
   7   5   1      160.75      155.37     11.14 o
   8   5   1      441.53      434.78     16.64 o
   9   5   1       73.82       73.41      9.83 o
  10   5   1      206.15      190.95     13.63 o
  -9   6   1      107.08      110.46     10.10 o
  -8   6   1      223.70      206.35     11.02 o
  -7   6   1      362.51      348.42     12.74 o
  -6   6   1        0.48        0.00      5.04 o
  -5   6   1      461.34      476.45     12.98 o
  -4   6   1       16.38        8.40      4.62 o
  -3   6   1      677.50      662.96     16.16 o
  -2   6   1      614.78      648.47     15.73 o
  -1   6   1     2165.96     2193.74     34.45 o
   0   6   1      303.56      316.86     12.84 o
   1   6   1      210.29      181.70      9.49 o
   2   6   1        1.78        4.57      3.54 o
   3   6   1      254.39      269.85      9.00 o
   4   6   1        0.11        0.00      3.57 o
   5   6   1        2.42        5.47      4.33 o
   6   6   1       11.32        2.34      4.88 o
   7   6   1      314.85      310.57     18.33 o
   8   6   1       43.00       49.34      7.72 o
   9   6   1      154.66      160.40     12.73 o
  -8   7   1      113.29      102.57      9.70 o
  -7   7   1        1.56        5.44      6.34 o
  -6   7   1      882.60      827.35     18.96 o
  -5   7   1       20.71       22.84      5.69 o
  -4   7   1     1080.21     1034.13     22.53 o
  -3   7   1      166.81      155.43      9.11 o
  -2   7   1      212.35      215.54     10.12 o
  -1   7   1       73.92       56.80      6.52 o
   0   7   1      647.92      619.06     19.36 o
   1   7   1       43.65       38.02      9.16 o
   2   7   1       92.29       91.36      6.50 o
   3   7   1      239.57      245.29      9.39 o
   4   7   1      385.16      375.89     11.74 o
   5   7   1       91.15       85.38      7.22 o
   6   7   1      283.23      314.98     16.32 o
   7   7   1      108.59      128.75     11.93 o
   8   7   1       46.50       76.10     13.61 o
  -8   8   1        0.59        9.28     11.68 o
  -7   8   1      147.77      125.56     11.70 o
  -6   8   1        0.57        0.00      6.29 o
  -5   8   1      506.04      516.50     15.85 o
  -4   8   1      185.09      176.60     11.85 o
  -3   8   1      464.12      424.45     14.91 o
  -2   8   1      203.56      189.13     16.02 o
  -1   8   1       22.31       21.13      5.42 o
   0   8   1        5.13        6.50      5.53 o
   1   8   1        4.80        4.94      5.00 o
   2   8   1       29.07       22.19      6.38 o
   3   8   1     1035.80      998.53     23.63 o
   4   8   1       25.47       21.46      7.08 o
   5   8   1      455.42      480.00     37.17 o
   6   8   1        9.32        0.00      8.39 o
   7   8   1       59.68       78.77     13.82 o
  -6   9   1      117.21      120.02     15.64 o
  -5   9   1       28.22       22.18      8.46 o
  -4   9   1      468.79      427.35     17.26 o
  -3   9   1      126.16      142.64      9.53 o
  -2   9   1      142.86      129.50     10.24 o
  -1   9   1      213.28      197.17     11.57 o
   0   9   1      137.79      157.70      9.48 o
   1   9   1      261.31      241.10     12.77 o
   2   9   1      164.45      191.47     15.29 o
   3   9   1      113.61      116.57     13.37 o
   4   9   1      224.60      272.34     18.42 o
   5   9   1       29.19       19.32     11.71 o
   6   9   1       65.42       38.85     13.83 o
  -5  10   1       69.15       90.89     14.88 o
  -4  10   1       24.18       27.09     12.33 o
  -3  10   1      100.21       92.31     14.13 o
  -2  10   1      130.34      142.27     11.84 o
  -1  10   1      304.27      352.19     20.57 o
   0  10   1       17.38       23.24      9.19 o
   1  10   1      325.69      372.76     20.35 o
   2  10   1       28.83       25.57     11.18 o
   3  10   1       62.73       76.71     13.50 o
   4  10   1        3.45       13.67     12.49 o
   5  10   1       40.84       37.34     24.98 o
  -2  11   1       78.62       64.39     22.15 o
  -1  11   1       11.83        0.00     20.05 o
   1  11   1       93.44      106.63     23.71 o
   2  11   1      222.81      204.62     18.11 o
 -10   0   2        8.81        6.70     13.23 o
  -8   0   2        2.08        0.29      9.04 o
  -6   0   2      148.41      130.66     11.53 o
  -4   0   2     1225.03     1319.79     35.58 o
  -2   0   2      186.09      117.05      6.51 o
   0   0   2     5800.41     7360.01    150.15 o
   2   0   2     5951.53     5760.14    118.30 o
   4   0   2       19.17       47.57      4.50 o
   6   0   2     1841.56     1881.49     68.60 o
   8   0   2      598.97      595.49     29.96 o
  10   0   2       37.89       34.97     15.49 o
 -11   1   2        1.03        0.00     13.11 o
 -10   1   2       66.32       60.64     12.92 o
  -9   1   2       43.20       45.77      9.60 o
  -8   1   2       11.26       14.25      6.76 o
  -7   1   2      200.48      185.43     10.71 o
  -6   1   2        4.26        2.88      3.37 o
  -5   1   2       86.90       75.80      4.55 o
  -4   1   2      527.62      593.62     12.18 o
  -3   1   2     5034.74     4640.28     57.26 o
  -2   1   2      706.40      612.28     10.34 o
  -1   1   2    10703.19     9890.05    198.35 o
   0   1   2        0.90        0.00      2.71 o
   1   1   2        7.75       14.79      1.67 o
   2   1   2     1253.34     1285.00     18.17 o
   3   1   2     3939.43     4059.09     43.06 o
   4   1   2      849.06      964.10     19.02 o
   5   1   2      748.51      729.12     12.77 o
   6   1   2      290.51      303.60      9.45 o
   7   1   2     1217.33     1239.63     23.51 o
   8   1   2       16.03       19.95     11.07 o
   9   1   2      125.25      140.33     12.86 o
  10   1   2        8.03        5.41      9.32 o
  11   1   2       92.38       96.10     27.12 o
 -11   2   2        1.30        0.00     10.00 o
 -10   2   2       45.23       32.25     13.15 o
  -9   2   2       45.41       29.53      9.19 o
  -8   2   2      321.87      286.02     16.25 o
  -7   2   2      125.31      129.00     16.20 o
  -6   2   2       95.88       91.85      5.73 o
  -5   2   2       20.00       36.86      4.44 o
  -4   2   2     2135.77     2077.33     30.13 o
  -3   2   2     2059.93     2209.70     30.56 o
  -2   2   2     3249.02     3436.26     43.45 o
  -1   2   2     3334.72     3404.36     47.83 o
   0   2   2     7267.07     8048.08     93.43 o
   1   2   2     7307.44     7381.49     86.50 o
   2   2   2     4038.01     4142.89     44.07 o
   3   2   2     1248.40     1275.44     14.68 o
   4   2   2     5074.91     5141.49     49.22 o
   5   2   2      514.83      551.96     10.40 o
   6   2   2      817.67      805.46     29.09 o
   7   2   2        3.95        6.31      5.07 o
   8   2   2      183.51      192.03     10.17 o
   9   2   2        7.23       10.01      8.53 o
  10   2   2      159.04      145.39     14.64 o
 -11   3   2       22.25       35.54     16.13 o
 -10   3   2        3.54        0.84     11.09 o
  -9   3   2       13.27       13.00      6.63 o
  -8   3   2        2.88        0.89      5.79 o
  -7   3   2      324.10      351.89     13.81 o
  -6   3   2       29.66       28.55      5.17 o
  -5   3   2      671.14      628.03     14.38 o
  -4   3   2      131.02      157.25     11.00 o
  -3   3   2       26.58       18.13      3.36 o
  -2   3   2        5.78        4.11      2.74 o
  -1   3   2       82.25       53.31      3.92 o
   0   3   2        4.21        3.43      2.53 o
   1   3   2     1969.81     1935.63     23.02 o
   2   3   2     1821.78     1922.85     20.58 o
   3   3   2      716.65      724.16     10.26 o
   4   3   2       12.60       17.40      2.57 o
   5   3   2     1176.74     1204.04     21.13 o
   6   3   2      193.03      205.74     13.90 o
   7   3   2      263.51      271.39     11.62 o
   8   3   2       96.56       80.91      8.30 o
   9   3   2      175.09      175.38     11.34 o
  10   3   2       62.10       56.11     12.02 o
 -10   4   2        9.48       12.08     12.92 o
  -9   4   2       65.87       60.61      8.68 o
  -8   4   2        2.62        4.36      5.27 o
  -7   4   2        1.30        1.70      4.52 o
  -6   4   2      572.47      598.62     13.95 o
  -5   4   2      147.50      116.51     11.27 o
  -4   4   2     1243.60     1133.46     20.66 o
  -3   4   2      569.86      564.38     13.11 o
  -2   4   2      527.32      449.28      9.03 o
  -1   4   2     2001.20     2197.54     31.11 o
   0   4   2      880.43      883.67     15.78 o
   1   4   2      348.37      417.07      8.75 o
   2   4   2     4565.09     4741.97     52.19 o
   3   4   2        4.89        3.10      2.77 o
   4   4   2        5.47        7.76      3.23 o
   5   4   2      376.90      344.86     10.52 o
   6   4   2      437.61      420.12     14.74 o
   7   4   2        9.22       16.61      6.65 o
   8   4   2      102.11       91.95      9.91 o
   9   4   2       30.14       14.05      7.59 o
  10   4   2       11.53        0.99      7.90 o
 -10   5   2       11.28       13.09      8.72 o
  -9   5   2       44.02       34.02      7.76 o
  -8   5   2        1.29        6.91      6.05 o
  -7   5   2       96.10      127.07      9.82 o
  -6   5   2        8.43        7.86      4.86 o
  -5   5   2      964.62      907.86     26.61 o
  -4   5   2       34.96       53.57      5.78 o
  -3   5   2     2736.28     2775.38     34.15 o
  -2   5   2       15.37        8.43      3.23 o
  -1   5   2     2076.06     1976.19     30.04 o
   0   5   2      745.99      878.54     16.95 o
   1   5   2     1811.88     1792.13     24.09 o
   2   5   2       30.87       32.00      4.15 o
   3   5   2     1024.89     1015.49     16.75 o
   4   5   2       25.60       24.47      7.06 o
   5   5   2      316.95      318.51      9.70 o
   6   5   2        0.74        0.00      5.75 o
   7   5   2       39.23       29.15      5.88 o
   8   5   2        0.11        0.20      6.64 o
   9   5   2      272.95      279.08     14.37 o
  -9   6   2       29.03       39.21      8.37 o
  -8   6   2       31.95       32.99      7.21 o
  -7   6   2       16.30       12.29      6.06 o
  -6   6   2      484.44      477.56     27.34 o
  -5   6   2        2.42        0.00      4.58 o
  -4   6   2      518.49      518.29     23.96 o
  -3   6   2        4.43        9.39      5.41 o
  -2   6   2     1998.57     2030.73     27.71 o
  -1   6   2       92.49       94.37      5.23 o
   0   6   2      538.20      457.83     16.81 o
   1   6   2       31.72       29.71      4.60 o
   2   6   2      620.35      587.75     12.68 o
   3   6   2      163.93      168.06      9.83 o
   4   6   2      319.74      329.25     10.76 o
   5   6   2      335.43      320.14     10.46 o
   6   6   2       47.80       57.55      6.49 o
   7   6   2        0.05        0.00      6.46 o
   8   6   2      121.68      153.32     11.84 o
   9   6   2        2.60        5.12     11.75 o
  -9   7   2        4.07        8.84      8.57 o
  -8   7   2        7.34       14.54      7.41 o
  -7   7   2       99.52      106.62      9.56 o
  -6   7   2       47.03       36.10      7.29 o
  -5   7   2      705.27      686.64     18.56 o
  -4   7   2        9.42       10.47      5.64 o
  -3   7   2      740.66      781.11     24.69 o
  -2   7   2      102.71       98.64      6.49 o
  -1   7   2      614.11      598.04     14.61 o
   0   7   2        4.89        0.72      3.66 o
   1   7   2      676.10      699.63     14.85 o
   2   7   2       60.53       70.70      7.84 o
   3   7   2       12.71       16.81      4.63 o
   4   7   2        7.10        0.00      5.38 o
   5   7   2        8.02        7.77      6.15 o
   6   7   2        3.76        9.44      9.36 o
   7   7   2      299.36      344.71     20.38 o
   8   7   2        0.05        0.57     10.02 o
  -8   8   2       91.05      114.12     14.16 o
  -7   8   2        0.06        0.00      6.61 o
  -6   8   2      167.84      182.93     11.13 o
  -5   8   2       13.75       11.03      6.40 o
  -4   8   2      530.77      488.32     16.32 o
  -3   8   2        5.48        3.70      5.79 o
  -2   8   2     1170.28     1130.75     24.71 o
  -1   8   2        7.02        1.44      4.81 o
   0   8   2      159.27      154.09     12.00 o
   1   8   2      207.93      199.79     10.77 o
   2   8   2       11.67        7.85      6.13 o
   3   8   2        8.28        0.00      9.78 o
   4   8   2       40.99       65.07     11.48 o
   5   8   2      170.87      151.92     15.09 o
   6   8   2       16.45       18.25     10.26 o
   7   8   2        1.23        0.00     11.28 o
  -6   9   2        3.79        0.00      9.61 o
  -5   9   2       40.14       59.61      9.81 o
  -4   9   2        6.94        3.59      6.92 o
  -3   9   2      456.34      445.32     16.56 o
  -2   9   2       59.28       69.78      9.02 o
  -1   9   2      137.61      143.04     10.78 o
   0   9   2      615.62      601.35     23.16 o
   1   9   2      139.62      144.25     13.61 o
   2   9   2        0.80        0.00      8.56 o
   3   9   2       32.54       69.52     14.09 o
   4   9   2        0.28       15.21     10.12 o
   5   9   2      215.83      187.06     16.60 o
   6   9   2       41.19       40.07     12.84 o
  -5  10   2        0.49        1.73     11.14 o
  -4  10   2       57.93       62.17     21.90 o
  -3  10   2        0.03        0.00     10.97 o
  -2  10   2       85.79       95.54     16.09 o
  -1  10   2      100.73       88.76     14.04 o
   0  10   2      245.82      263.17     18.19 o
   1  10   2        1.97        3.32      9.41 o
   2  10   2      107.36      131.60     14.84 o
   3  10   2       12.03       29.63     11.23 o
   4  10   2       83.78       95.27     14.85 o
  -2  11   2        6.95        0.00     17.42 o
  -1  11   2       96.05      107.12     23.96 o
   0  11   2        5.20        9.78     17.09 o
   1  11   2       93.44       95.03     26.67 o
 -11   0   3       96.67      114.36     20.75 o
  -9   0   3      129.88       83.74     15.82 o
  -7   0   3      726.05      663.08     28.35 o
  -5   0   3     1192.88     1157.07     34.84 o
  -3   0   3       34.66       81.58      5.20 o
   1   0   3    22182.87    21656.46    430.51 o
   3   0   3     2373.07     2306.46     53.83 o
   5   0   3     1967.82     2208.07     41.83 o
   7   0   3      392.63      389.22     14.48 o
   9   0   3      165.26      180.14     20.05 o
  11   0   3       11.64       23.05     16.52 o
 -11   1   3       58.22       58.25     13.09 o
 -10   1   3       20.18       27.20      9.89 o
  -9   1   3       17.24       23.70      8.44 o
  -8   1   3      309.22      303.38     16.00 o
  -7   1   3      294.25      295.78     15.84 o
  -6   1   3      279.97      306.88      8.85 o
  -5   1   3       21.09       17.26      3.84 o
  -4   1   3      572.20      600.31     12.33 o
  -3   1   3      779.62      893.61     14.81 o
  -2   1   3     1640.80     1545.78     26.70 o
  -1   1   3     4546.41     4641.70     47.70 o
   0   1   3       15.26       33.78      4.15 o
   1   1   3      108.62      107.19      5.41 o
   2   1   3     1121.83     1090.16     29.08 o
   3   1   3     1642.63     1692.67     20.40 o
   4   1   3     1134.38     1098.37     15.42 o
   5   1   3        7.32        7.97      4.49 o
   6   1   3      250.05      252.81      7.75 o
   7   1   3        1.85        0.00      3.46 o
   8   1   3      244.46      258.82     11.32 o
   9   1   3        2.66        0.00      8.06 o
  10   1   3      127.58      105.18     13.09 o
 -11   2   3       23.52       13.48     26.36 o
 -10   2   3        4.34        1.20      8.40 o
  -9   2   3      635.03      652.85     23.49 o
  -8   2   3       23.57       17.79      5.78 o
  -7   2   3       80.48       70.96      5.65 o
  -6   2   3      249.99      252.06     10.77 o
  -5   2   3      169.67      132.30      6.58 o
  -4   2   3       17.35        8.16      3.13 o
  -3   2   3      478.32      459.91     10.20 o
  -2   2   3    13750.77    14335.33    204.58 o
  -1   2   3       19.81       39.04      3.17 o
   0   2   3     6569.33     6883.24     69.56 o
   1   2   3      835.00      678.43     11.16 o
   2   2   3      439.08      407.42      6.40 o
   3   2   3     1353.23     1367.06     15.68 o
   4   2   3     1559.79     1603.49     20.72 o
   5   2   3      243.97      228.81      6.93 o
   6   2   3        4.55        0.00      3.79 o
   7   2   3      203.24      219.98     10.15 o
   8   2   3       14.47       15.70      5.86 o
   9   2   3      189.14      185.91     23.34 o
  10   2   3       17.67       12.97      9.62 o
 -11   3   3        2.88        8.49     10.56 o
 -10   3   3      109.40      100.60     15.68 o
  -9   3   3        3.83        0.00      6.29 o
  -8   3   3        4.68       12.85      5.34 o
  -7   3   3      455.87      466.67     17.46 o
  -6   3   3      548.55      570.97     14.90 o
  -5   3   3      395.06      347.45     10.82 o
  -4   3   3      813.99      963.49     17.89 o
  -3   3   3        5.27       14.14      3.45 o
  -2   3   3    11250.03    11367.49    165.30 o
  -1   3   3     3619.40     3909.83     42.42 o
   0   3   3     5519.68     5833.01     70.18 o
   1   3   3      312.09      292.58      7.66 o
   2   3   3     3511.14     3397.94     36.93 o
   3   3   3      405.83      413.28      7.38 o
   4   3   3     1853.89     1767.96     20.44 o
   5   3   3        1.89        4.37      6.15 o
   6   3   3      579.19      598.98     15.62 o
   7   3   3       60.30       58.96      7.11 o
   8   3   3      153.20      160.01     10.99 o
   9   3   3        7.41        7.97      6.76 o
  10   3   3        6.22        4.48      9.50 o
 -10   4   3        3.70        0.97      9.57 o
  -9   4   3       42.08       38.75      7.12 o
  -8   4   3      171.56      161.40      9.09 o
  -7   4   3       19.07       15.77      4.97 o
  -6   4   3        1.93        4.10      4.55 o
  -5   4   3       66.58       69.87      8.12 o
  -4   4   3      347.22      379.43     11.06 o
  -3   4   3      350.09      311.21      9.75 o
  -2   4   3     5383.17     6188.78     76.00 o
  -1   4   3     1768.83     1704.80     25.07 o
   0   4   3      119.02      117.02      6.85 o
   1   4   3     2237.50     2254.07     27.23 o
   2   4   3      143.45      164.94      7.46 o
   3   4   3      451.95      477.39     10.59 o
   4   4   3        2.83        4.06      2.50 o
   5   4   3      868.55      880.95     15.98 o
   6   4   3      276.45      257.57     11.01 o
   7   4   3      296.01      314.95     13.06 o
   8   4   3      204.59      208.92     11.90 o
   9   4   3      113.63      116.69     13.63 o
  10   4   3        1.57       10.33      8.30 o
 -10   5   3       48.43       54.68     10.08 o
  -9   5   3       33.32       27.33      7.39 o
  -8   5   3       86.10       79.56      7.68 o
  -7   5   3       34.24       29.56      6.14 o
  -6   5   3        2.47        8.35      5.15 o
  -5   5   3        6.52       12.08      4.96 o
  -4   5   3     1468.12     1431.61     25.63 o
  -3   5   3      111.24      124.98      5.54 o
  -2   5   3     1600.69     1569.23     25.27 o
  -1   5   3      347.72      349.85     10.83 o
   0   5   3      256.11      221.53      8.32 o
   1   5   3        2.27        0.00      2.78 o
   2   5   3      703.22      647.10     12.20 o
   3   5   3      447.54      401.11      9.61 o
   4   5   3     1887.30     1812.45     25.59 o
   5   5   3      125.53      115.84      6.63 o
   6   5   3        1.98        0.00      4.17 o
   7   5   3       53.50       56.00      9.37 o
   8   5   3        6.73        3.33      6.71 o
   9   5   3        4.46        1.76      7.73 o
  -9   6   3       20.94       35.17      8.33 o
  -8   6   3       81.10       78.13      8.33 o
  -7   6   3      243.34      254.90     11.10 o
  -6   6   3       49.25       58.13      7.53 o
  -5   6   3      161.46      161.52      9.50 o
  -4   6   3       11.06        7.17      4.88 o
  -3   6   3     1058.21      993.76     20.82 o
  -2   6   3      155.08      168.51      8.22 o
  -1   6   3     1405.16     1314.69     20.49 o
   0   6   3       57.16       50.84      5.46 o
   1   6   3      861.18      830.22     15.08 o
   2   6   3      804.14      812.76     24.17 o
   3   6   3     1573.95     1543.01     23.16 o
   4   6   3      183.60      180.85      7.80 o
   5   6   3       79.08       83.42      7.61 o
   6   6   3       27.60       11.43      6.12 o
   7   6   3        1.88        5.36      8.69 o
   8   6   3        7.98        1.61      9.44 o
   9   6   3       19.13       31.64     15.06 o
  -9   7   3        0.81        5.97      7.65 o
  -8   7   3      102.22       99.67      9.49 o
  -7   7   3        0.06        6.13      6.47 o
  -6   7   3      138.58      169.31     18.35 o
  -5   7   3        6.84       11.23      6.07 o
  -4   7   3      106.55      120.60      8.71 o
  -3   7   3       20.88       22.49      5.83 o
  -2   7   3       13.81       11.22      4.29 o
  -1   7   3       34.88       37.25      5.47 o
   0   7   3     2201.18     2154.61     34.72 o
   1   7   3       31.24       35.83      5.11 o
   2   7   3      564.22      556.31     20.88 o
   3   7   3       52.14       48.65      6.87 o
   4   7   3       54.53       16.98      8.34 o
   5   7   3      167.03      142.91     13.38 o
   6   7   3      305.96      328.31     19.35 o
   7   7   3       12.58       21.33     10.40 o
   8   7   3        5.21        2.82     10.43 o
  -8   8   3       16.79       14.32     11.32 o
  -7   8   3       69.98       59.03      8.75 o
  -6   8   3       32.60       23.23      7.15 o
  -5   8   3      152.69      154.74     10.76 o
  -4   8   3       42.25       38.84      7.64 o
  -3   8   3       47.23       57.04      7.66 o
  -2   8   3       50.64       40.74      7.28 o
  -1   8   3      858.05      867.42     18.05 o
   0   8   3      907.19      877.82     20.58 o
   1   8   3       70.36       53.37      9.33 o
   2   8   3      782.45      755.30     28.78 o
   3   8   3      194.58      207.36     19.13 o
   4   8   3       60.45       58.31     11.07 o
   5   8   3       30.58       49.84     11.12 o
   6   8   3        1.62        1.36      9.05 o
   7   8   3       23.46       19.67     10.96 o
  -6   9   3       26.53       41.11      8.40 o
  -5   9   3       24.89       22.03      9.06 o
  -4   9   3      335.25      361.59     15.75 o
  -3   9   3       29.13       24.90      7.57 o
  -2   9   3      336.22      368.46     19.61 o
  -1   9   3        0.88        0.00     15.33 o
   0   9   3        8.06       10.54      9.02 o
   1   9   3        8.64        2.36      8.56 o
   2   9   3      192.98      218.50     15.70 o
   3   9   3       14.54        0.00     12.72 o
   4   9   3      114.86      104.76     13.88 o
   5   9   3        1.39        0.00      9.74 o
   6   9   3       17.81       25.19     14.75 o
  -5  10   3      132.28      167.74     44.23 o
  -4  10   3        3.93        8.42     14.05 o
  -3  10   3       27.64       31.62     11.61 o
  -2  10   3       74.76       92.13     13.52 o
  -1  10   3       69.94       59.95     12.87 o
   0  10   3       31.87       24.97      7.86 o
   1  10   3       50.05       51.22     11.48 o
   2  10   3       13.63       18.44     10.25 o
   3  10   3       61.30       77.52     13.65 o
   4  10   3        0.37       10.31     10.95 o
  -2  11   3        6.78       65.17     18.37 o
  -1  11   3        2.74        0.70     16.44 o
   0  11   3      138.37      149.58     20.50 o
   1  11   3       18.68       13.00     11.62 o
 -10   0   4       95.56      108.60     17.67 o
  -8   0   4      325.76      272.19     19.60 o
  -6   0   4      197.36      246.38     16.19 o
  -4   0   4     5521.56     5818.22     88.21 o
  -2   0   4     1806.49     1813.26     31.15 o
   0   0   4     6976.94     6964.41     98.01 o
   2   0   4      435.76      428.84     10.30 o
   4   0   4     1767.54     1207.74     32.30 o
   6   0   4     1532.08     1544.51     54.98 o
   8   0   4      153.88      174.55     18.33 o
  10   0   4       26.64       29.79     15.04 o
 -11   1   4       27.67       49.07     20.22 o
 -10   1   4        4.98       11.39      9.19 o
  -9   1   4      285.95      349.27     19.87 o
  -8   1   4       11.62        7.94     14.53 o
  -7   1   4       25.44       11.27      4.57 o
  -6   1   4       16.99       22.64      4.63 o
  -5   1   4     2550.52     2448.43     35.46 o
  -4   1   4       35.56       59.72      8.36 o
  -3   1   4       92.12       72.37      5.31 o
  -2   1   4      301.26      370.52     10.18 o
  -1   1   4     4004.28     3947.53     41.27 o
   0   1   4      679.10      740.69     11.48 o
   1   1   4     3953.76     4236.63     43.72 o
   2   1   4     2687.88     2884.85     36.66 o
   3   1   4     2310.34     2296.79     26.63 o
   4   1   4       13.25       13.12      2.64 o
   5   1   4     1551.68     1540.47     21.02 o
   6   1   4       27.16       30.48      3.90 o
   7   1   4      246.71      248.76     13.04 o
   8   1   4       24.65       22.66      6.02 o
   9   1   4       79.15       72.64     11.35 o
  10   1   4        0.05        3.20      9.06 o
 -11   2   4        1.24        8.05     13.29 o
 -10   2   4       98.57       80.65     12.21 o
  -9   2   4      108.13      106.33     13.25 o
  -8   2   4      221.17      243.53     13.19 o
  -7   2   4        0.09        0.00      4.19 o
  -6   2   4      177.97      177.00      8.30 o
  -5   2   4        6.29        4.30      4.53 o
  -4   2   4      351.51      307.84      9.00 o
  -3   2   4     1331.34     1261.55     19.89 o
  -2   2   4      258.59      263.63      9.66 o
  -1   2   4      147.18      118.27      3.54 o
   0   2   4     1323.24     1425.61     16.95 o
   1   2   4       50.22       43.56      2.48 o
   2   2   4      412.13      423.28      7.71 o
   3   2   4      190.19      200.30      5.85 o
   4   2   4      359.51      304.92     11.18 o
   5   2   4       42.69       37.84      3.63 o
   6   2   4      201.65      197.21      9.11 o
   7   2   4        6.32        9.25      5.18 o
   8   2   4      179.39      197.72     10.57 o
   9   2   4       11.38       17.92      9.16 o
  10   2   4       43.42       47.45     11.94 o
 -11   3   4        7.33       10.68     13.89 o
 -10   3   4       22.48       15.23      8.74 o
  -9   3   4        8.12       10.17      6.63 o
  -8   3   4        3.27        0.47      4.80 o
  -7   3   4     2184.91     2253.93     53.32 o
  -6   3   4      356.49      358.23     11.77 o
  -5   3   4        5.49        8.30      4.09 o
  -4   3   4        2.50        1.94      3.73 o
  -3   3   4     1864.94     1629.65     25.13 o
  -2   3   4       17.99       17.86      2.63 o
  -1   3   4       58.09       92.21      4.54 o
   0   3   4      860.56     1072.60     16.31 o
   1   3   4     4185.94     4179.33     44.96 o
   2   3   4       72.96       59.65      2.88 o
   3   3   4       19.56        8.80      2.91 o
   4   3   4      195.32      199.56      6.44 o
   5   3   4      170.14      146.88      7.55 o
   6   3   4        0.24        0.00      4.32 o
   7   3   4      379.42      410.66     14.09 o
   8   3   4      150.65      152.15     10.10 o
   9   3   4       89.33      108.26     16.39 o
  10   3   4       40.74       26.24     11.68 o
 -10   4   4        1.88        4.01      8.71 o
  -9   4   4       38.85       37.07      7.32 o
  -8   4   4      216.02      219.32     10.36 o
  -7   4   4       18.75        4.32      5.38 o
  -6   4   4     1308.84     1254.03     24.39 o
  -5   4   4      280.92      251.13     10.06 o
  -4   4   4     1040.85     1047.69     20.05 o
  -3   4   4       83.81       84.57      4.24 o
  -2   4   4     1158.66     1020.88     15.22 o
  -1   4   4      440.50      441.17     10.18 o
   0   4   4     1694.59     1743.45     25.64 o
   1   4   4       70.70       55.99      3.55 o
   2   4   4     1362.45     1223.03     15.22 o
   3   4   4      143.23      164.47      5.16 o
   4   4   4      154.54      139.91      5.18 o
   5   4   4      257.88      254.29      8.62 o
   6   4   4      944.68      994.73     21.31 o
   7   4   4      105.14      120.69      9.14 o
   8   4   4       92.83      117.27     16.41 o
   9   4   4      126.65       92.57     10.16 o
  10   4   4        6.77       15.37     11.08 o
 -10   5   4       28.49       33.14      8.69 o
  -9   5   4        2.60        0.00      6.50 o
  -8   5   4       77.42       62.59      7.63 o
  -7   5   4       18.39       35.14      7.05 o
  -6   5   4      152.64      143.13      8.87 o
  -5   5   4      643.66      636.99     16.33 o
  -4   5   4      136.01      154.66     15.64 o
  -3   5   4      458.57      490.36     10.39 o
  -2   5   4       12.94       17.08      3.44 o
  -1   5   4      635.34      579.51     18.50 o
   0   5   4       18.00       20.12      3.92 o
   1   5   4      196.68      161.56      6.24 o
   2   5   4        1.07        5.21      2.93 o
   3   5   4      600.57      568.36     11.58 o
   4   5   4      449.78      437.95     10.55 o
   5   5   4      312.98      322.25      9.97 o
   6   5   4       13.29        4.54      4.73 o
   7   5   4       29.96       30.93      7.08 o
   8   5   4        0.09        0.00      8.65 o
   9   5   4       48.12       60.06     12.56 o
  -9   6   4       59.77       56.75      8.61 o
  -8   6   4       47.81       56.72      7.69 o
  -7   6   4        0.91        3.40      6.13 o
  -6   6   4      127.09      113.98      9.18 o
  -5   6   4      152.11      152.47     11.19 o
  -4   6   4      539.27      534.62     25.47 o
  -3   6   4        0.45        0.00      4.46 o
  -2   6   4      787.63      783.62     18.12 o
  -1   6   4      109.24      110.66      6.74 o
   0   6   4      166.57      145.93      7.46 o
   1   6   4      143.35      151.74      8.02 o
   2   6   4      552.48      511.84     11.44 o
   3   6   4       71.03       82.21      6.61 o
   4   6   4       35.12       35.02     11.33 o
   5   6   4        3.09        0.85      6.81 o
   6   6   4        5.13       15.91     14.01 o
   7   6   4        8.56       23.09      9.27 o
   8   6   4       29.54       33.83     10.53 o
   9   6   4       15.12        7.49     10.66 o
  -9   7   4       92.99      107.06     10.67 o
  -8   7   4       33.79       26.47      7.89 o
  -7   7   4      328.14      334.68     17.41 o
  -6   7   4       41.49       42.68      7.77 o
  -5   7   4      412.97      416.92     15.18 o
  -4   7   4       47.02       35.87      6.79 o
  -3   7   4      154.36      138.90     11.78 o
  -2   7   4        3.43        8.07      4.25 o
  -1   7   4      368.64      334.30      9.56 o
   0   7   4      235.65      249.21     10.53 o
   1   7   4     1052.87     1024.16     21.53 o
   2   7   4       43.22       44.05     21.86 o
   3   7   4       89.05       84.63     10.58 o
   4   7   4       45.12       28.52      8.76 o
   5   7   4      279.44      279.51     31.80 o
   6   7   4       28.87       23.96     10.07 o
   7   7   4       63.15       55.76     13.29 o
   8   7   4        5.92        0.00      9.74 o
  -8   8   4       98.87      102.38     19.80 o
  -7   8   4       12.83       10.82      7.28 o
  -6   8   4      246.37      253.79     13.48 o
  -5   8   4       44.34       52.22     10.14 o
  -4   8   4       50.66       43.93      7.67 o
  -3   8   4        0.50        0.00      5.19 o
  -2   8   4       48.74       52.51      7.55 o
  -1   8   4        4.82        6.26      6.12 o
   0   8   4      233.00      229.00     21.29 o
   1   8   4        3.29        0.00      6.67 o
   2   8   4       20.06        9.86     11.69 o
   3   8   4       17.75        8.64      7.97 o
   4   8   4      926.61      988.72     31.67 o
   5   8   4        1.89        6.26     21.47 o
   6   8   4       49.14       33.61     16.56 o
   7   8   4        0.09        0.00     21.39 o
  -6   9   4       16.39       23.44      9.21 o
  -5   9   4       95.09      101.88     12.90 o
  -4   9   4       24.99       33.55     11.81 o
  -3   9   4      704.37      660.87     60.90 o
  -2   9   4        4.77        0.00      8.98 o
  -1   9   4       11.10       17.58     10.25 o
   0   9   4       10.54       18.37     10.29 o
   1   9   4       96.18       89.94     12.00 o
   2   9   4      230.53      206.33     15.81 o
   3   9   4       57.92       46.05     11.37 o
   4   9   4       10.98        0.00      8.60 o
   5   9   4       80.96       95.15     14.48 o
   6   9   4        0.65        2.49     12.51 o
  -5  10   4        0.62       11.23     20.38 o
  -4  10   4      136.11      144.93     29.73 o
  -3  10   4       70.42       40.67     12.96 o
  -2  10   4      238.61      230.13     17.71 o
  -1  10   4       32.88       32.35     11.93 o
   0  10   4       85.30       96.71     11.31 o
   1  10   4       18.90       24.01     10.50 o
   2  10   4        4.28        0.00     10.03 o
   3  10   4       12.09       16.65     10.81 o
   4  10   4       46.60       44.67     12.73 o
  -1  11   4      161.06      205.15     19.35 o
   0  11   4        4.81       13.41     13.13 o
   1  11   4       30.65       48.67     12.88 o
 -11   0   5      153.52      138.68     21.90 o
  -9   0   5       95.63      108.19     15.37 o
  -7   0   5       25.24       20.22      8.34 o
  -5   0   5      790.41      678.90     17.98 o
  -3   0   5     2127.86     2089.64     27.97 o
  -1   0   5     5762.22     5194.23    317.41 o
   1   0   5     2287.53     2259.92     35.19 o
   3   0   5       25.54       26.65      3.98 o
   5   0   5        8.43        4.90      3.75 o
   7   0   5     1504.15     1567.68     33.84 o
   9   0   5       34.03       42.41     14.01 o
 -11   1   5       11.97       10.26      9.94 o
 -10   1   5       64.22       79.52     11.52 o
  -9   1   5      293.08      271.47     15.92 o
  -8   1   5      100.77       99.81     14.07 o
  -7   1   5        9.46       10.03      4.69 o
  -6   1   5      260.69      274.08     10.63 o
  -5   1   5        2.43        0.42      3.32 o
  -4   1   5      311.63      299.08      8.77 o
  -3   1   5      227.46      202.98      6.70 o
  -2   1   5     5174.85     4914.71     78.11 o
  -1   1   5     4196.54     4385.14     40.69 o
   0   1   5    15492.02    16166.21    160.40 o
   1   1   5     1860.90     2042.85     22.97 o
   2   1   5       75.86       76.33      3.40 o
   3   1   5       29.21       43.94      4.09 o
   4   1   5     1650.89     1611.85     21.16 o
   5   1   5      359.67      365.03      8.92 o
   6   1   5      370.82      342.67      9.27 o
   7   1   5        0.00        0.41      4.65 o
   8   1   5      208.91      226.52     14.44 o
   9   1   5      107.91       83.76     11.46 o
  10   1   5       28.63       18.84     10.36 o
 -11   2   5       31.76       39.53     24.98 o
 -10   2   5       16.23       23.71     10.14 o
  -9   2   5      175.11      175.48     36.57 o
  -8   2   5      161.44      145.51      8.42 o
  -7   2   5      712.35      715.27     17.70 o
  -6   2   5       67.09       72.24      6.15 o
  -5   2   5       87.97       62.61      5.33 o
  -4   2   5     2153.93     2246.83     32.47 o
  -3   2   5      763.52      689.24     13.21 o
  -2   2   5      168.47      196.70      4.95 o
  -1   2   5     2774.41     2506.21     25.13 o
   0   2   5       44.74       55.02      3.83 o
   1   2   5     3098.10     2965.11     32.35 o
   2   2   5       19.37       47.51      6.42 o
   3   2   5     4672.04     4980.75     53.36 o
   4   2   5      281.82      282.71      7.42 o
   5   2   5      382.37      364.54      9.01 o
   6   2   5       50.72       57.92      6.09 o
   7   2   5       69.17       67.22      7.13 o
   8   2   5        0.02        0.00      5.48 o
   9   2   5      105.05      128.78     33.28 o
  10   2   5        0.01        9.43     10.50 o
 -11   3   5        0.07        0.00     10.29 o
 -10   3   5       84.13       87.81     15.94 o
  -9   3   5       29.97       26.18      6.59 o
  -8   3   5      315.85      324.07     13.86 o
  -7   3   5       78.51       89.29      7.73 o
  -6   3   5     1016.13      973.85     20.11 o
  -5   3   5      205.59      185.60      8.29 o
  -4   3   5     1419.12     1375.95     23.23 o
  -3   3   5     2010.12     2296.09     41.45 o
  -2   3   5        6.98        6.01      2.17 o
  -1   3   5       54.33       40.07      3.21 o
   0   3   5      527.94      530.11     10.80 o
   1   3   5     1219.47     1249.26     16.43 o
   2   3   5     2765.35     2729.81     31.06 o
   3   3   5      408.83      395.93      8.55 o
   4   3   5      155.65      129.23      5.40 o
   5   3   5       80.47       89.53      5.15 o
   6   3   5      103.37      122.67      8.00 o
   7   3   5        6.35        8.73      6.02 o
   8   3   5       70.58       64.10      8.01 o
   9   3   5       60.62       52.67      8.70 o
  10   3   5       55.15       41.85     20.48 o
 -10   4   5       16.22       10.18      9.57 o
  -9   4   5       46.64       53.79      7.74 o
  -8   4   5      249.62      249.78     12.58 o
  -7   4   5      147.11      159.38      9.93 o
  -6   4   5       22.38       19.58      5.58 o
  -5   4   5     1700.84     1692.93     28.80 o
  -4   4   5     1022.66     1055.45     20.32 o
  -3   4   5     5417.66     5092.50     64.05 o
  -2   4   5       45.28       32.59      3.29 o
  -1   4   5      225.79      175.63      8.48 o
   0   4   5     1192.78     1468.91     22.35 o
   1   4   5     3404.26     3366.86     33.87 o
   2   4   5       52.06       62.46      3.22 o
   3   4   5       98.19       89.36      4.67 o
   4   4   5      267.40      283.47      7.11 o
   5   4   5      479.91      464.63     13.45 o
   6   4   5      239.53      263.21     11.90 o
   7   4   5       27.44       29.66      6.78 o
   8   4   5        4.62        0.00      8.16 o
   9   4   5       24.66        9.85      9.70 o
 -10   5   5       32.79       31.48      8.21 o
  -9   5   5        0.16        0.00      6.64 o
  -8   5   5        1.45        2.96      6.42 o
  -7   5   5       27.81       29.14      6.93 o
  -6   5   5      409.98      393.71     19.23 o
  -5   5   5       30.03       24.61      5.82 o
  -4   5   5     1338.41     1299.92     24.36 o
  -3   5   5       71.67      101.91     11.71 o
  -2   5   5     6916.58     7024.87     75.74 o
  -1   5   5        2.30        5.06      3.36 o
   0   5   5      120.11      100.32      5.70 o
   1   5   5        1.87        2.09      2.62 o
   2   5   5      239.71      236.59      6.95 o
   3   5   5       22.73       23.97      3.65 o
   4   5   5      784.78      797.47     17.81 o
   5   5   5       14.24       13.35      5.32 o
   6   5   5       95.27       85.40     11.00 o
   7   5   5       30.99       31.40      9.59 o
   8   5   5        9.10       18.04      9.91 o
   9   5   5       89.35       81.33     13.14 o
  -9   6   5      133.92      143.34     15.95 o
  -8   6   5        0.55        4.04      7.18 o
  -7   6   5        1.51        4.77      7.11 o
  -6   6   5       16.11       16.65      6.50 o
  -5   6   5      378.16      345.90     13.31 o
  -4   6   5       13.30        0.00      4.79 o
  -3   6   5      654.27      665.43     16.85 o
  -2   6   5      223.31      221.61      8.19 o
  -1   6   5     1540.93     1583.69     26.46 o
   0   6   5      224.22      235.62      9.26 o
   1   6   5      130.52      114.56      7.25 o
   2   6   5      181.22      188.93      8.80 o
   3   6   5      213.20      196.86     12.60 o
   4   6   5       33.52       30.37      7.93 o
   5   6   5      162.75      149.93     12.62 o
   6   6   5        2.81        0.00      8.18 o
   7   6   5      119.54      101.91     21.53 o
   8   6   5       73.57       65.36     12.54 o
  -9   7   5        8.49        1.58      7.78 o
  -8   7   5      139.84      139.01     14.56 o
  -7   7   5       26.94       22.40      8.02 o
  -6   7   5       97.48      125.37     13.78 o
  -5   7   5       17.93       10.44      6.16 o
  -4   7   5      323.32      289.03     12.69 o
  -3   7   5       16.76       16.49      9.59 o
  -2   7   5      485.42      445.68     12.80 o
  -1   7   5       36.14       27.16      4.55 o
   0   7   5     1881.91     1849.61     39.31 o
   1   7   5      155.43      145.26     11.37 o
   2   7   5      739.67      777.04     42.12 o
   3   7   5      200.42      193.50     21.10 o
   4   7   5       16.45       13.69      8.28 o
   5   7   5      182.85      196.77     44.13 o
   6   7   5      123.10      104.21     13.25 o
   7   7   5      106.50      129.69     14.81 o
   8   7   5       74.92       91.04     14.26 o
  -8   8   5        0.06       11.98      8.69 o
  -7   8   5      216.94      228.19     13.58 o
  -6   8   5       56.16       52.66      8.97 o
  -5   8   5      297.34      337.18     19.79 o
  -4   8   5        5.75        0.00      5.88 o
  -3   8   5       48.66       51.66     10.18 o
  -2   8   5       64.37       83.07     11.51 o
  -1   8   5     1570.79     1582.17     30.88 o
   0   8   5        0.07        0.00      6.81 o
   1   8   5      283.03      303.02     29.42 o
   2   8   5      266.03      272.06     17.65 o
   3   8   5      738.69      717.10     49.29 o
   4   8   5       11.80        0.00      7.88 o
   5   8   5       34.67       39.80     11.60 o
   6   8   5      178.65      151.84     28.91 o
   7   8   5       20.34       28.82     12.16 o
  -6   9   5       52.26       47.13     11.77 o
  -5   9   5       91.30       83.38     12.93 o
  -4   9   5      167.72      175.83     15.38 o
  -3   9   5        0.96        0.00      8.49 o
  -2   9   5       88.22       90.94     12.65 o
  -1   9   5       14.02        0.00      9.43 o
   0   9   5       60.77       70.95     10.92 o
   1   9   5       44.52       35.38     10.08 o
   2   9   5      578.31      571.90     46.64 o
   3   9   5        3.06        0.00      9.22 o
   4   9   5      178.89      165.54     32.95 o
   5   9   5       10.12       16.51     10.60 o
  -5  10   5      123.22      169.93     16.42 o
  -4  10   5        1.02        5.55     10.77 o
  -3  10   5      173.76      165.30     25.99 o
  -2  10   5        1.58        0.00     10.16 o
  -1  10   5      169.76      218.82     18.19 o
   0  10   5      110.79      117.49     19.25 o
   1  10   5      225.52      263.89     17.91 o
   2  10   5       60.81       79.21     12.93 o
   3  10   5       48.52       38.88     13.60 o
   4  10   5        2.63        9.30     17.71 o
   0  11   5      274.49      283.80     22.16 o
 -10   0   6      118.12      137.90     18.16 o
  -8   0   6        4.30        7.85      9.20 o
  -6   0   6      905.59      892.24     31.31 o
  -4   0   6      603.07      623.13     15.81 o
  -2   0   6     5114.69     4820.51    157.68 o
   0   0   6       90.60      113.89      5.25 o
   2   0   6    18627.35    19217.90    267.45 o
   4   0   6      521.60      447.63     17.69 o
   6   0   6     1526.37     1567.53     48.08 o
   8   0   6      112.98      131.12     17.22 o
  10   0   6        0.46       14.26     14.87 o
 -11   1   6      189.67      181.52     16.63 o
 -10   1   6      308.36      346.04     19.34 o
  -9   1   6      180.74      199.56     13.91 o
  -8   1   6      127.32      118.47     13.13 o
  -7   1   6      243.12      220.06      9.96 o
  -6   1   6       30.86       37.52      5.33 o
  -5   1   6     2096.77     2090.39     31.53 o
  -4   1   6     1210.62     1259.14     20.57 o
  -3   1   6      355.79      351.52      6.37 o
  -2   1   6        0.50        0.00      1.71 o
  -1   1   6     1529.19     1465.53     15.69 o
   0   1   6     1643.06     1878.56     21.25 o
   1   1   6      748.21      677.81      9.96 o
   2   1   6      734.31      726.50     11.03 o
   3   1   6     2308.96     2285.43     28.31 o
   4   1   6      215.66      245.28      8.45 o
   5   1   6     1819.76     1863.06     24.89 o
   6   1   6       35.58       37.77      4.55 o
   7   1   6       98.80      103.06      7.83 o
   8   1   6      151.73      138.78     12.26 o
   9   1   6      117.42      148.58     21.33 o
  10   1   6       14.97       22.68     11.11 o
 -11   2   6       45.51       50.46     12.39 o
 -10   2   6      371.26      361.26     19.07 o
  -9   2   6       13.44       20.30      8.85 o
  -8   2   6     1369.33     1367.83     44.20 o
  -7   2   6       14.47       24.75      5.88 o
  -6   2   6      663.88      670.63     15.76 o
  -5   2   6       10.79       20.31      4.03 o
  -4   2   6     1595.01     1609.06     25.29 o
  -3   2   6      172.09      147.19      5.39 o
  -2   2   6     2192.49     2275.35     23.63 o
  -1   2   6       41.70       73.42      3.06 o
   0   2   6      423.66      377.27      8.89 o
   1   2   6       32.90       46.86      2.62 o
   2   2   6     5318.23     5161.04     56.04 o
   3   2   6      201.71      211.74      7.41 o
   4   2   6     1988.97     1929.93     24.88 o
   5   2   6       22.55       20.31      3.45 o
   6   2   6      292.00      285.72     10.83 o
   7   2   6        1.28        0.00      5.13 o
   8   2   6      200.31      199.99     11.04 o
   9   2   6        0.24        0.79      9.10 o
  10   2   6      116.63       81.49     14.20 o
 -11   3   6       50.10       56.82     27.70 o
 -10   3   6       12.86       22.15     13.44 o
  -9   3   6      788.22      790.51     18.80 o
  -8   3   6        0.42       11.25      6.34 o
  -7   3   6     1059.17     1048.60     32.94 o
  -6   3   6      438.44      469.33     13.59 o
  -5   3   6      554.32      521.98     13.41 o
  -4   3   6       81.75       70.02      6.27 o
  -3   3   6       35.37       16.47      2.55 o
  -2   3   6        4.05       15.22      2.74 o
  -1   3   6     3501.11     3357.46     37.07 o
   0   3   6      170.91      207.08      5.08 o
   1   3   6     6827.32     7044.35     73.00 o
   2   3   6       72.29       89.58      4.17 o
   3   3   6     2112.92     2130.49     26.56 o
   4   3   6        4.89        4.51      2.91 o
   5   3   6      811.83      780.14     14.30 o
   6   3   6        2.34        0.12      4.41 o
   7   3   6      401.62      428.97     14.79 o
   8   3   6        6.46       11.66      6.50 o
   9   3   6       27.42       33.98      9.33 o
  10   3   6        0.24        0.00     16.19 o
 -10   4   6       74.66       64.43     10.55 o
  -9   4   6        0.88        7.73      6.30 o
  -8   4   6      763.58      750.08     24.76 o
  -7   4   6      652.22      623.30     28.54 o
  -6   4   6      468.31      445.92     13.88 o
  -5   4   6      227.02      250.38     19.01 o
  -4   4   6      460.67      452.41     12.56 o
  -3   4   6        0.46        0.00      2.45 o
  -2   4   6       23.64       32.89      3.42 o
  -1   4   6     2206.81     2484.39     34.01 o
   0   4   6     4101.60     4131.83     52.70 o
   1   4   6      245.48      238.22      6.49 o
   2   4   6       14.60       26.19      2.72 o
   3   4   6       31.91       42.99      3.41 o
   4   4   6     1077.21     1078.26     17.23 o
   5   4   6        3.63        1.80      4.43 o
   6   4   6      304.45      329.86     12.70 o
   7   4   6        9.31       15.59      8.53 o
   8   4   6       94.26      103.45     19.48 o
   9   4   6        6.93        4.84      9.74 o
 -10   5   6        1.45        7.75      7.47 o
  -9   5   6       41.02       47.34      7.95 o
  -8   5   6       43.95       44.31     10.52 o
  -7   5   6      900.18      911.76     22.29 o
  -6   5   6      245.27      218.81     10.99 o
  -5   5   6      812.44      804.10     22.65 o
  -4   5   6     1301.23     1258.38     81.93 o
  -3   5   6     4334.00     4430.17     50.60 o
  -2   5   6      829.75      876.47     21.72 o
  -1   5   6      987.91      935.57     17.38 o
   0   5   6       58.86       38.25      5.34 o
   1   5   6      288.24      250.18     14.25 o
   2   5   6       34.98       41.65      4.90 o
   3   5   6      439.91      430.76     10.25 o
   4   5   6      273.82      257.77     15.02 o
   5   5   6      573.27      611.16     22.00 o
   6   5   6       27.72       15.63      8.10 o
   7   5   6      254.45      273.21     17.26 o
   8   5   6       64.32       50.27     11.73 o
   9   5   6       87.76       76.66     13.50 o
  -9   6   6        0.08        1.64      7.33 o
  -8   6   6       83.53       92.86     10.37 o
  -7   6   6        7.85        6.94      6.95 o
  -6   6   6      573.17      580.15     29.68 o
  -5   6   6       23.09       33.93      6.59 o
  -4   6   6     1860.49     1921.01     41.95 o
  -3   6   6      338.27      332.37     12.32 o
  -2   6   6     2693.87     2720.62     35.05 o
  -1   6   6      529.44      588.90     14.31 o
   0   6   6     1114.86     1104.60     20.77 o
   1   6   6       79.00       81.96      8.53 o
   2   6   6     1104.99     1134.23     42.92 o
   3   6   6      286.32      311.30     17.32 o
   4   6   6      340.05      383.61     18.20 o
   5   6   6        1.27        0.00     13.64 o
   6   6   6      605.90      611.29     24.66 o
   7   6   6      161.09      144.01     39.59 o
   8   6   6      176.15      158.33     29.34 o
  -9   7   6       23.58       11.64      7.99 o
  -8   7   6        2.80        0.00      7.82 o
  -7   7   6      203.52      200.18     12.92 o
  -6   7   6       64.56       66.25     11.32 o
  -5   7   6      123.99      133.51     10.10 o
  -4   7   6        5.68        0.85      5.31 o
  -3   7   6      217.35      212.39     10.82 o
  -2   7   6      478.26      438.15     14.31 o
  -1   7   6      788.45      777.94     16.94 o
   0   7   6       38.23       26.87      7.45 o
   1   7   6     1251.23     1187.17     30.69 o
   2   7   6       35.41       41.75      8.44 o
   3   7   6      331.57      353.83     17.37 o
   4   7   6      137.50      141.71     12.92 o
   5   7   6      238.62      251.43     16.99 o
   6   7   6       65.66       82.40     12.59 o
   7   7   6       76.69       73.70     15.49 o
  -8   8   6       80.53       87.25     17.13 o
  -7   8   6       12.02       21.38      8.67 o
  -6   8   6      199.34      169.89     20.57 o
  -5   8   6       88.45       78.85     11.38 o
  -4   8   6       39.64       49.95     10.59 o
  -3   8   6        6.00        1.54      7.87 o
  -2   8   6      238.92      271.26     25.00 o
  -1   8   6      108.79      114.48      9.63 o
   0   8   6     1046.11     1009.27     28.50 o
   1   8   6       31.23       28.00      8.62 o
   2   8   6      791.31      802.36     27.00 o
   3   8   6        6.09        0.00      7.21 o
   4   8   6      527.77      510.07     23.09 o
   5   8   6      109.54      113.59     13.86 o
   6   8   6        0.99        0.44      8.98 o
  -6   9   6        3.95        4.92      9.56 o
  -5   9   6      136.84      133.85     16.40 o
  -4   9   6       20.76       34.74     11.17 o
  -3   9   6      403.68      425.27     21.89 o
  -2   9   6        9.61       19.98      9.44 o
  -1   9   6      119.78      127.53     14.26 o
   0   9   6       46.89       45.14     10.19 o
   1   9   6      814.07      766.07     26.94 o
   2   9   6        6.99        0.00      8.96 o
   3   9   6     1005.59     1001.79     44.34 o
   4   9   6       60.91       47.72     15.41 o
   5   9   6       47.73       65.39     13.01 o
  -4  10   6      149.71      103.57     14.76 o
  -3  10   6        2.23        0.00      9.66 o
  -2  10   6      138.69      142.54     15.95 o
  -1  10   6       46.77       29.07     12.51 o
   0  10   6      290.16      303.25     43.33 o
   1  10   6      103.90       97.64     20.96 o
   2  10   6       70.79       60.84     12.48 o
   3  10   6       46.47       40.10     11.90 o
 -11   0   7        1.43        4.03     12.49 o
  -9   0   7      308.37      296.92     22.35 o
  -7   0   7      563.22      531.59     25.60 o
  -5   0   7     2981.23     2880.09     50.00 o
  -3   0   7     4680.69     4815.65     59.25 o
  -1   0   7     2337.47     2409.33     31.02 o
   1   0   7      826.48      860.77     17.14 o
   3   0   7     1470.47     1461.25     27.46 o
   5   0   7      260.93      270.83     11.52 o
   9   0   7       30.59       19.44     14.26 o
 -11   1   7        7.89       16.39      9.16 o
 -10   1   7       51.95       61.08     10.40 o
  -9   1   7       49.82       73.98     10.28 o
  -8   1   7      610.75      577.45     20.30 o
  -7   1   7       26.34       28.76     13.87 o
  -6   1   7     1043.06     1003.16     20.06 o
  -5   1   7      672.49      766.31     21.66 o
  -4   1   7     4705.79     4942.31     47.93 o
  -3   1   7     1460.69     1580.73     17.90 o
  -2   1   7     2561.45     2629.45     24.13 o
  -1   1   7       10.32        0.66      1.72 o
   0   1   7     5452.38     5695.54     58.61 o
   1   1   7      388.06      377.66      9.99 o
   2   1   7      241.51      277.53      6.55 o
   3   1   7      144.44      131.07      5.06 o
   4   1   7     1772.04     1858.44     24.31 o
   5   1   7      225.16      247.01     14.02 o
   6   1   7      746.32      751.90     14.66 o
   7   1   7        1.14        1.43      5.11 o
   8   1   7      213.26      256.43     25.66 o
   9   1   7       36.76       44.47     10.44 o
  10   1   7       88.30      106.66     23.75 o
 -11   2   7      150.66      147.81     24.86 o
 -10   2   7       10.03       13.77     13.54 o
  -9   2   7      218.91      235.50     15.32 o
  -8   2   7        6.81        9.61      6.15 o
  -7   2   7     1007.77      968.83     21.09 o
  -6   2   7       20.70       24.61      8.48 o
  -5   2   7      495.98      438.65     11.86 o
  -4   2   7       66.16       70.51      3.78 o
  -3   2   7     3669.04     3576.06     39.67 o
  -2   2   7     1805.02     1873.40     20.33 o
  -1   2   7     2767.45     2823.56     28.47 o
   0   2   7      108.65      105.39      5.11 o
   1   2   7     2401.35     2418.41     27.63 o
   2   2   7      166.19      176.57      5.40 o
   3   2   7     1030.01     1020.27     15.23 o
   4   2   7      142.02      180.21     13.47 o
   5   2   7      582.07      550.53     11.70 o
   6   2   7        3.43        0.78      3.67 o
   7   2   7      373.07      332.53     12.85 o
   8   2   7       55.00       42.10      7.62 o
   9   2   7      158.94      139.39     14.68 o
  10   2   7        1.71        0.00     15.94 o
 -11   3   7        5.66        0.00     10.13 o
 -10   3   7      301.30      293.99     18.20 o
  -9   3   7      260.20      267.66     13.79 o
  -8   3   7      278.59      259.17     12.44 o
  -7   3   7       20.18       12.94      5.74 o
  -6   3   7     1417.56     1416.40     33.90 o
  -5   3   7      233.47      220.36      8.95 o
  -4   3   7     1075.57     1024.11     17.23 o
  -3   3   7        0.79        1.00      2.33 o
  -2   3   7      984.88      944.19     14.00 o
  -1   3   7      513.59      642.40     10.28 o
   0   3   7     2486.67     2483.70     34.71 o
   1   3   7       46.37       59.06      2.96 o
   2   3   7     2446.41     2584.17     30.49 o
   3   3   7       69.04       93.84      5.30 o
   4   3   7      259.80      245.36      7.61 o
   5   3   7       88.69       83.96      5.36 o
   6   3   7      479.10      469.61     14.31 o
   7   3   7        1.68        0.00      6.77 o
   8   3   7      223.28      206.82     14.89 o
   9   3   7       19.78       12.82      9.72 o
 -10   4   7       20.62       19.52      9.00 o
  -9   4   7      177.90      208.54     12.60 o
  -8   4   7      113.85      111.38      9.54 o
  -7   4   7     1237.32     1161.67     24.82 o
  -6   4   7       61.13       50.96      6.45 o
  -5   4   7     1532.62     1480.61     26.63 o
  -4   4   7       15.86       14.26      6.05 o
  -3   4   7     1545.35     1617.77     21.86 o
  -2   4   7      524.16      582.44     10.97 o
  -1   4   7      506.54      471.45     10.42 o
   0   4   7      829.22      932.30     14.05 o
   1   4   7     1649.01     1525.59     20.24 o
   2   4   7      200.53      197.84      6.21 o
   3   4   7     1900.63     1871.07     24.91 o
   4   4   7       67.57       62.99      4.87 o
   5   4   7      458.86      481.93     19.16 o
   6   4   7       23.24       12.63      7.75 o
   7   4   7      203.07      219.40     15.31 o
   8   4   7      109.95      132.71     15.61 o
   9   4   7      282.02      297.29     19.33 o
 -10   5   7        3.74        5.19      7.65 o
  -9   5   7        0.03       16.32      8.21 o
  -8   5   7       38.45       55.52      8.50 o
  -7   5   7        1.94        2.90      5.82 o
  -6   5   7     1510.07     1475.67     28.65 o
  -5   5   7     1515.88     1471.84     27.75 o
  -4   5   7     1035.35     1053.56     21.67 o
  -3   5   7       21.60        8.87      3.35 o
  -2   5   7     1397.03     1491.45     34.69 o
  -1   5   7       27.86       32.71      4.13 o
   0   5   7      370.07      370.10      9.97 o
   1   5   7      386.44      406.97     27.53 o
   2   5   7     2025.97     2002.24     32.48 o
   3   5   7       79.37       78.03      7.00 o
   4   5   7      643.59      568.04     20.63 o
   5   5   7       48.11       49.01      9.10 o
   6   5   7      381.46      393.26     19.16 o
   7   5   7      116.65      124.00     13.29 o
   8   5   7      141.12      146.06     14.88 o
   9   5   7       11.89       11.97     11.20 o
  -9   6   7       29.10       33.80      9.08 o
  -8   6   7        2.23        3.62      7.35 o
  -7   6   7        2.98        7.27      7.02 o
  -6   6   7       46.38       48.12      9.64 o
  -5   6   7     2206.75     2085.23     45.44 o
  -4   6   7      617.70      614.75     17.10 o
  -3   6   7     2047.59     2060.90     34.51 o
  -2   6   7        8.12        2.79      3.93 o
  -1   6   7     1737.70     1700.36     35.47 o
   0   6   7       22.92       24.06      6.78 o
   1   6   7     1371.99     1311.48     32.13 o
   2   6   7      383.19      359.21     18.06 o
   3   6   7      173.81      181.58     17.13 o
   4   6   7       27.21       27.13      9.37 o
   5   6   7      646.66      685.69     25.24 o
   6   6   7      172.56      170.58     14.95 o
   7   6   7      105.34       88.11     12.55 o
   8   6   7        8.74        5.49     10.58 o
  -8   7   7       76.93       72.93     13.43 o
  -7   7   7        0.18        1.38      8.68 o
  -6   7   7       66.33       95.56      9.64 o
  -5   7   7      141.62      122.23     20.61 o
  -4   7   7     1039.47     1043.60     30.55 o
  -3   7   7      492.97      456.09     20.47 o
  -2   7   7     2873.17     2824.08     82.22 o
  -1   7   7        0.65        0.00      4.64 o
   0   7   7      500.63      477.58     25.11 o
   1   7   7      454.94      441.73     18.32 o
   2   7   7      460.07      483.72     48.18 o
   3   7   7       89.71      109.65     11.76 o
   4   7   7      493.83      533.07     34.70 o
   5   7   7       44.07       28.18     10.16 o
   6   7   7      126.87      121.44     14.34 o
   7   7   7       20.91       17.27     10.46 o
  -7   8   7       69.51       64.26     12.60 o
  -6   8   7       30.00       19.88     10.27 o
  -5   8   7       42.62       39.83     10.65 o
  -4   8   7      175.45      143.45     13.88 o
  -3   8   7      241.58      244.95     23.50 o
  -2   8   7       82.27       53.15     11.21 o
  -1   8   7     1001.84      959.71     23.40 o
   0   8   7      388.10      391.42     18.23 o
   1   8   7      593.91      651.69     31.93 o
   2   8   7      137.96      153.25     13.78 o
   3   8   7      306.75      276.50     17.33 o
   4   8   7       34.21       22.80     15.78 o
   5   8   7      179.24      159.74     21.33 o
   6   8   7       30.88       18.56     11.10 o
  -6   9   7       70.21       67.38     13.04 o
  -5   9   7       29.64       25.66     11.31 o
  -4   9   7      243.24      260.04     18.35 o
  -3   9   7       34.77       20.28     10.80 o
  -2   9   7      231.04      229.91     17.24 o
  -1   9   7       32.02       37.65     20.26 o
   0   9   7      957.39     1028.58     31.34 o
   1   9   7       29.51       26.00     10.29 o
   2   9   7      619.47      617.64     51.73 o
   3   9   7       23.57       29.15     18.98 o
   4   9   7       45.61       49.07     12.59 o
   5   9   7       15.59       19.45     11.65 o
  -4  10   7       20.72        9.41     11.55 o
  -3  10   7      139.73      137.34     29.71 o
  -2  10   7        1.87        0.00     10.72 o
  -1  10   7      322.70      374.19     45.73 o
   0  10   7       42.20       27.45     17.71 o
   1  10   7      152.82      166.93     19.48 o
   2  10   7      223.25      199.59     20.38 o
   3  10   7      205.25      246.52     18.93 o
 -10   0   8      164.33      189.47     20.67 o
  -8   0   8      304.21      274.65     20.75 o
  -6   0   8     5388.87     5674.20    136.15 o
  -4   0   8     1512.25     1554.04     23.82 o
  -2   0   8     6201.56     6501.46    132.72 o
   0   0   8      404.47      318.50     13.42 o
   2   0   8     4443.61     4265.22     65.51 o
   4   0   8       73.38      102.45      7.38 o
   6   0   8      119.20      133.03      9.55 o
   8   0   8      535.88      598.08     32.42 o
  10   0   8      121.00       79.88     20.42 o
 -11   1   8       24.21       52.66     11.45 o
 -10   1   8       29.55       27.53      9.78 o
  -9   1   8      208.44      219.03     22.97 o
  -8   1   8       24.38       20.09      6.12 o
  -7   1   8      543.26      527.12     14.91 o
  -6   1   8        1.92        6.38      4.36 o
  -5   1   8     3447.48     3370.24     66.69 o
  -4   1   8      392.44      442.18     10.25 o
  -3   1   8     1373.78     1280.61     40.11 o
  -2   1   8     1205.46     1265.35     13.48 o
  -1   1   8     3266.33     3255.22     44.09 o
   0   1   8        1.90        8.21      2.16 o
   1   1   8     5353.94     5375.88     56.40 o
   2   1   8     1737.40     1802.11     22.42 o
   3   1   8      193.94      159.79      5.80 o
   4   1   8      192.19      180.73      6.74 o
   5   1   8      496.42      468.21     10.91 o
   6   1   8       86.99       84.81      7.14 o
   7   1   8       51.65       67.10      7.34 o
   8   1   8       43.81       50.04      7.84 o
   9   1   8      280.59      296.32     18.45 o
  10   1   8        0.45        0.00     10.89 o
 -11   2   8        0.83       10.67     19.27 o
 -10   2   8       62.85       61.04     11.37 o
  -9   2   8      164.51      201.48     11.85 o
  -8   2   8      386.18      377.48     18.15 o
  -7   2   8       44.14       41.85      6.18 o
  -6   2   8      283.81      264.36     17.26 o
  -5   2   8      102.19       91.86      6.24 o
  -4   2   8      865.79      824.75     15.15 o
  -3   2   8      284.98      311.97      6.60 o
  -2   2   8     3593.69     3741.03     39.85 o
  -1   2   8        0.71        0.00      1.55 o
   0   2   8      833.94      698.49     16.18 o
   1   2   8     1430.66     1739.71     21.68 o
   2   2   8     1464.37     1328.39     20.74 o
   3   2   8      248.07      251.94      7.24 o
   4   2   8     1099.36     1122.80     31.19 o
   5   2   8        4.63        4.40      3.43 o
   6   2   8      174.78      177.07      7.66 o
   7   2   8      187.65      202.87     10.68 o
   8   2   8       70.97       89.20      9.15 o
   9   2   8        6.70        1.93     13.52 o
 -11   3   8      216.17      220.19     18.28 o
 -10   3   8        5.33       16.84      7.96 o
  -9   3   8      222.33      237.92     12.91 o
  -8   3   8        1.24       12.15      6.51 o
  -7   3   8      125.91      136.77      8.96 o
  -6   3   8      207.60      197.16      9.45 o
  -5   3   8      551.69      520.12     17.52 o
  -4   3   8       89.91       85.30      5.86 o
  -3   3   8     1343.51     1385.31     19.04 o
  -2   3   8      271.38      272.22      6.31 o
  -1   3   8     2689.55     2551.00     29.63 o
   0   3   8     1623.02     1836.42     27.80 o
   1   3   8     1028.30      945.12     17.66 o
   2   3   8        0.01        1.16      2.30 o
   3   3   8     1346.26     1317.73     19.36 o
   4   3   8      107.01      129.09      5.89 o
   5   3   8      565.61      572.75     12.59 o
   6   3   8       89.61       94.26     10.26 o
   7   3   8      444.04      457.89     20.56 o
   8   3   8        1.19        0.00      7.68 o
   9   3   8        0.69        9.32      9.71 o
 -10   4   8       90.81       81.96     11.00 o
  -9   4   8        5.83        6.26      6.74 o
  -8   4   8      285.78      296.65     13.23 o
  -7   4   8      242.66      257.53     12.03 o
  -6   4   8       12.33       13.50      9.66 o
  -5   4   8        2.39        2.85      4.42 o
  -4   4   8     1436.75     1377.97     24.63 o
  -3   4   8      569.23      612.83     11.46 o
  -2   4   8     2409.97     2362.64     34.75 o
  -1   4   8      193.42      216.58      8.15 o
   0   4   8     3948.80     4122.74     54.80 o
   1   4   8      359.70      396.22     11.74 o
   2   4   8     3312.12     3243.68     45.78 o
   3   4   8      290.06      290.53     13.73 o
   4   4   8     1657.30     1659.83     28.74 o
   5   4   8        0.87        0.00      6.19 o
   6   4   8      498.08      484.11     20.51 o
   7   4   8       60.12       56.04     10.77 o
   8   4   8       74.93       79.54     17.09 o
   9   4   8        3.09        0.00     10.31 o
 -10   5   8        1.88        0.00      7.69 o
  -9   5   8       14.94       12.20      7.54 o
  -8   5   8       22.24       11.25      6.92 o
  -7   5   8      431.83      415.99     15.20 o
  -6   5   8        5.68        9.48      5.98 o
  -5   5   8       10.03        1.16      4.11 o
  -4   5   8        2.67        3.32      4.57 o
  -3   5   8     1368.28     1288.09     19.65 o
  -2   5   8       20.35       27.79      3.85 o
  -1   5   8     1200.69     1205.64     26.99 o
   0   5   8        0.01        0.00      3.92 o
   1   5   8     2537.16     2571.10     39.10 o
   2   5   8       19.62       19.19      4.99 o
   3   5   8     1494.43     1491.25     27.25 o
   4   5   8       27.59       12.95      5.44 o
   5   5   8      783.58      817.22     26.43 o
   6   5   8       23.64       25.96      9.26 o
   7   5   8       76.78       68.12     12.04 o
   8   5   8        5.63        0.00     26.85 o
  -9   6   8        0.13        2.62      9.60 o
  -8   6   8       12.32       11.25      7.84 o
  -7   6   8        1.92        0.00      8.13 o
  -6   6   8      109.89      125.36     12.61 o
  -5   6   8      363.99      330.50     13.39 o
  -4   6   8      181.30      181.15     10.03 o
  -3   6   8       14.04       11.96      7.83 o
  -2   6   8      208.15      193.42      9.50 o
  -1   6   8      221.39      202.42     11.77 o
   0   6   8     1717.20     1707.82     36.85 o
   1   6   8      382.89      416.59     16.63 o
   2   6   8      190.34      180.12     19.66 o
   3   6   8       36.45       34.15      6.56 o
   4   6   8      781.15      769.32     25.71 o
   5   6   8        0.05        0.00      7.92 o
   6   6   8      160.88      143.66     21.55 o
   7   6   8        0.39        0.00      8.09 o
   8   6   8       83.14      107.01     14.94 o
  -8   7   8       16.02        3.34     20.36 o
  -7   7   8        1.61       10.34      9.27 o
  -6   7   8        1.56        3.78      8.40 o
  -5   7   8      112.21      122.75     20.09 o
  -4   7   8      334.38      339.35     18.80 o
  -3   7   8      902.23      903.37     54.65 o
  -2   7   8        0.06        1.44      8.06 o
  -1   7   8     1492.85     1441.86     24.98 o
   0   7   8      117.33      138.90     11.33 o
   1   7   8      934.70      931.05     43.19 o
   2   7   8        4.41        7.11      7.47 o
   3   7   8      788.79      764.54     25.72 o
   4   7   8       84.35       83.53     11.69 o
   5   7   8      111.91      109.60     13.58 o
   6   7   8        1.46        2.15      9.31 o
   7   7   8      248.29      316.47     20.87 o
  -7   8   8        0.90        0.00     10.95 o
  -6   8   8       55.71       96.02     13.47 o
  -5   8   8       78.45       87.16     12.77 o
  -4   8   8      337.53      373.48     20.09 o
  -3   8   8       32.72       24.23      9.21 o
  -2   8   8      717.51      756.85     27.92 o
  -1   8   8        2.38        0.00      6.38 o
   0   8   8     1509.90     1452.13     38.73 o
   1   8   8       48.34       46.44      9.88 o
   2   8   8      554.29      517.91     22.35 o
   3   8   8       52.94       51.89     10.87 o
   4   8   8      236.32      235.86     16.88 o
   5   8   8       18.03       32.21     11.02 o
   6   8   8      125.30      159.82     27.78 o
  -6   9   8        3.13        7.68     10.97 o
  -5   9   8      107.95       97.94     13.92 o
  -4   9   8        6.28        2.29      9.61 o
  -3   9   8        2.54        1.98      9.78 o
  -2   9   8       35.04       37.55     11.58 o
  -1   9   8      366.44      353.98     35.73 o
   0   9   8        0.00        2.53      8.59 o
   1   9   8      138.18      132.97     14.13 o
   2   9   8       58.16       46.93     11.64 o
   3   9   8      404.22      452.61     22.87 o
   4   9   8        3.98        9.35     10.11 o
   5   9   8       36.82       44.01     13.21 o
  -4  10   8       42.89       35.73     13.05 o
  -3  10   8        8.87        2.49     11.27 o
  -2  10   8       64.04      108.46     16.42 o
  -1  10   8       35.65       53.64     13.21 o
   0  10   8       46.43       50.28     15.55 o
   1  10   8        0.44       14.89     10.37 o
   2  10   8      446.00      504.85     26.28 o
   3  10   8        3.33       11.36     12.82 o
 -11   0   9       30.72       45.69     16.44 o
  -9   0   9      277.88      279.09     22.07 o
  -7   0   9     1085.50     1178.14     29.22 o
  -5   0   9     1426.09     1355.42     28.61 o
  -3   0   9     4242.24     4288.89     54.11 o
  -1   0   9     9351.48     9761.87    114.26 o
   1   0   9      896.93     1126.06     21.96 o
   3   0   9     2179.17     1983.21     48.40 o
   5   0   9       93.20       80.38      7.71 o
   7   0   9      524.80      571.71     19.96 o
   9   0   9       26.20       25.60     15.29 o
 -11   1   9       10.56       24.09     10.59 o
 -10   1   9      148.10      150.65     13.57 o
  -9   1   9        2.62        0.00      6.86 o
  -8   1   9      257.06      239.11     15.65 o
  -7   1   9        4.90        1.81      4.76 o
  -6   1   9     1214.16     1215.99     34.08 o
  -5   1   9      132.90      153.80      5.62 o
  -4   1   9     4172.09     4527.93     40.93 o
  -3   1   9        8.99        8.27      2.37 o
  -2   1   9     1175.46     1169.34     12.99 o
  -1   1   9      135.93      202.14      4.76 o
   0   1   9      530.88      534.00      9.42 o
   1   1   9      722.07      865.00     12.87 o
   2   1   9        5.52       11.43      2.68 o
   3   1   9       19.05       25.49      3.40 o
   4   1   9      285.07      287.53      8.36 o
   5   1   9       31.08       37.81      4.49 o
   6   1   9      170.93      174.86      7.71 o
   7   1   9        1.81        0.00      5.24 o
   8   1   9      143.67      162.05     10.88 o
   9   1   9        2.17        0.00     13.93 o
 -11   2   9        1.93        6.49     11.73 o
 -10   2   9       11.35        9.42      9.08 o
  -9   2   9       99.76      102.73      9.63 o
  -8   2   9       66.03       65.43      7.84 o
  -7   2   9      641.06      615.59     16.50 o
  -6   2   9       50.36       53.78      6.35 o
  -5   2   9     1897.33     1873.49     24.81 o
  -4   2   9      323.64      336.87      8.14 o
  -3   2   9     2068.51     2066.02     23.08 o
  -2   2   9     1582.90     1751.26     19.87 o
  -1   2   9      185.79      147.66      4.15 o
   0   2   9     1270.13     1433.74     22.58 o
   1   2   9      222.48      178.76      7.92 o
   2   2   9       58.74       63.71      5.83 o
   3   2   9     1296.05     1232.91     18.08 o
   4   2   9        8.49        7.95      3.42 o
   5   2   9      147.90      162.12     14.10 o
   6   2   9      216.18      206.69      8.45 o
   7   2   9      130.24      135.09     11.96 o
   8   2   9       92.07       74.96     14.98 o
   9   2   9       31.85       18.86     16.85 o
 -10   3   9        7.08        2.67      7.87 o
  -9   3   9       15.77       11.94      7.32 o
  -8   3   9      462.08      491.94     16.27 o
  -7   3   9      558.76      546.66     15.96 o
  -6   3   9      392.81      406.62     12.98 o
  -5   3   9        6.76        2.29      3.72 o
  -4   3   9      623.66      620.31     11.54 o
  -3   3   9      544.05      622.75     11.26 o
  -2   3   9      217.74      206.88      8.14 o
  -1   3   9      598.53      721.19     14.85 o
   0   3   9     3482.27     3437.24     46.38 o
   1   3   9       80.13       87.30      5.92 o
   2   3   9     2148.45     2021.71     31.13 o
   3   3   9      303.21      291.01     11.68 o
   4   3   9      936.37      960.63     25.48 o
   5   3   9      294.40      276.70     11.16 o
   6   3   9      764.39      773.94     24.83 o
   7   3   9       33.13       31.78      8.88 o
   8   3   9        4.98        0.00      8.71 o
   9   3   9       21.57       20.50     10.65 o
 -10   4   9       11.95        0.00      7.88 o
  -9   4   9      100.06       98.08     10.20 o
  -8   4   9       98.82      108.44      9.81 o
  -7   4   9      402.49      400.57     14.45 o
  -6   4   9      123.37      101.40      7.83 o
  -5   4   9        6.44        5.37      4.58 o
  -4   4   9       41.69       29.61      5.19 o
  -3   4   9       72.88       58.37      5.80 o
  -2   4   9      114.86      127.84      7.46 o
  -1   4   9      536.33      523.31     13.25 o
   0   4   9        7.03        7.70      3.88 o
   1   4   9     3035.63     3090.16     44.12 o
   2   4   9       99.49      114.88      7.82 o
   3   4   9      297.10      300.04     12.11 o
   4   4   9       63.85       67.52      6.68 o
   5   4   9      975.57      954.86     27.79 o
   6   4   9      223.19      214.67     30.53 o
   7   4   9       18.42       11.70     20.36 o
   8   4   9       57.82       64.35     12.28 o
   9   4   9      114.22      153.19     16.21 o
 -10   5   9       37.32       50.45     10.45 o
  -9   5   9        1.01        0.00      7.91 o
  -8   5   9       36.56       32.39      8.02 o
  -7   5   9       28.77       20.92      6.80 o
  -6   5   9      183.76      187.65     11.50 o
  -5   5   9      132.34      136.21     10.16 o
  -4   5   9      216.23      189.35      9.67 o
  -3   5   9       50.71       51.23      5.46 o
  -2   5   9      395.86      359.67     11.85 o
  -1   5   9        7.84        7.44      5.08 o
   0   5   9      761.29      715.26     17.00 o
   1   5   9      277.07      279.25     10.87 o
   2   5   9     1097.78     1169.09     23.36 o
   3   5   9       51.54       62.62      8.82 o
   4   5   9      183.03      177.80      9.56 o
   5   5   9       21.54       17.49      8.49 o
   6   5   9      173.46      149.24     16.17 o
   7   5   9        0.37       10.39      9.26 o
   8   5   9      340.86      280.54     19.42 o
  -9   6   9       24.34       34.98      9.46 o
  -8   6   9        0.04        8.65      7.51 o
  -7   6   9       13.68       28.70      7.69 o
  -6   6   9        9.78        5.12      5.00 o
  -5   6   9      318.94      343.47     26.11 o
  -4   6   9      140.30      144.76     12.49 o
  -3   6   9      221.76      248.85     30.88 o
  -2   6   9        5.33        3.09      6.36 o
  -1   6   9      300.34      297.30     13.70 o
   0   6   9        1.44        0.74      6.47 o
   1   6   9      667.31      659.28     21.70 o
   2   6   9       13.78        6.61      5.41 o
   3   6   9      400.65      416.83     18.89 o
   4   6   9        7.66        9.36      7.78 o
   5   6   9      453.20      469.44     21.80 o
   6   6   9       82.05       70.90     18.94 o
   7   6   9      276.93      313.96     19.80 o
  -8   7   9       21.37       28.67     25.72 o
  -7   7   9        8.68        9.17      9.31 o
  -6   7   9      234.17      241.48     16.71 o
  -5   7   9       73.83       74.33     11.18 o
  -4   7   9        2.35        4.14      8.55 o
  -3   7   9        1.35       12.49      8.24 o
  -2   7   9      419.73      438.14     20.96 o
  -1   7   9       15.94       23.09      6.03 o
   0   7   9        4.37        0.00      6.25 o
   1   7   9        6.05        0.00      6.67 o
   2   7   9      449.85      457.52     20.33 o
   3   7   9       97.65       94.79     11.91 o
   4   7   9      630.89      569.70     24.29 o
   5   7   9       43.74       36.25     11.17 o
   6   7   9      195.82      222.49     30.20 o
   7   7   9        5.10       17.08     15.43 o
  -7   8   9      110.87      106.60     14.54 o
  -6   8   9        2.58        1.29      9.70 o
  -5   8   9      229.00      203.48     16.52 o
  -4   8   9        0.62        3.23      9.01 o
  -3   8   9       55.84       54.14     11.71 o
  -2   8   9        3.16        0.00     20.13 o
  -1   8   9       36.40       50.18      8.36 o
   0   8   9      162.32      135.70     12.78 o
   1   8   9      232.18      217.24     29.26 o
   2   8   9      404.34      403.90     19.98 o
   3   8   9      341.24      343.64     19.05 o
   4   8   9        5.38       13.15      9.18 o
   5   8   9      242.22      253.23     20.16 o
   6   8   9        7.72       26.26     12.11 o
  -6   9   9       45.81       35.78     12.47 o
  -5   9   9       11.42        8.05     11.22 o
  -4   9   9      103.23      101.16     14.40 o
  -3   9   9       50.29       56.95     12.07 o
  -2   9   9       23.65       48.53     12.48 o
  -1   9   9        0.01        0.00      9.69 o
   0   9   9      122.01      120.19     19.23 o
   1   9   9       67.70       71.28     12.13 o
   2   9   9      156.19      139.95     24.49 o
   3   9   9       29.03       24.25     11.02 o
   4   9   9      234.87      246.63     36.45 o
  -4  10   9       29.12        6.32     12.06 o
  -3  10   9      112.96      103.20     15.19 o
  -2  10   9        2.44       20.24     12.82 o
  -1  10   9       69.12       96.68     15.50 o
   0  10   9      120.98      137.38     24.26 o
   1  10   9      118.25      123.12     14.79 o
   2  10   9       39.56       16.34     11.46 o
 -10   0  10        3.40       11.09     12.53 o
  -8   0  10      361.46      327.53     22.27 o
  -6   0  10      146.98      134.51     15.18 o
  -4   0  10      211.36      179.14      7.37 o
  -2   0  10    13791.43    14793.93    208.62 o
   0   0  10      261.80      205.46      8.31 o
   2   0  10      388.17      445.24     13.21 o
   4   0  10        3.71        4.63      4.75 o
   6   0  10      173.90      173.67     18.90 o
   8   0  10      142.15      150.06     20.05 o
 -11   1  10       12.13        6.12     10.40 o
 -10   1  10       30.09       15.17      8.81 o
  -9   1  10       38.35       43.06     19.60 o
  -8   1  10       10.12       16.66      6.02 o
  -7   1  10      239.27      231.75     12.64 o
  -6   1  10       14.39       11.84      6.01 o
  -5   1  10     1127.91     1045.75     15.00 o
  -4   1  10     1163.32     1305.37     16.85 o
  -3   1  10     2761.83     2674.27     25.79 o
  -2   1  10      305.83      321.25      6.03 o
  -1   1  10     2650.02     2445.69     25.36 o
   0   1  10     4015.95     4596.26     43.90 o
   1   1  10     2224.40     2019.67     24.77 o
   2   1  10        3.20        2.86      2.54 o
   3   1  10       45.31       68.19      4.48 o
   4   1  10      230.21      238.31      7.93 o
   5   1  10      130.72      127.80      6.63 o
   6   1  10       59.08       49.26      5.61 o
   7   1  10      304.82      329.60     13.68 o
   8   1  10       12.19        8.17      8.21 o
   9   1  10       23.34       24.57     16.89 o
 -11   2  10        0.11        0.00     16.50 o
 -10   2  10        2.92        0.69      8.00 o
  -9   2  10        8.71        1.73     10.57 o
  -8   2  10        2.77        6.67      5.59 o
  -7   2  10       85.20       85.01      8.21 o
  -6   2  10     1409.09     1460.54     26.46 o
  -5   2  10      559.04      593.56     12.40 o
  -4   2  10      897.32      877.15     14.40 o
  -3   2  10      196.59      216.30      6.04 o
  -2   2  10     1016.56      913.32     11.20 o
  -1   2  10      340.81      390.17      6.97 o
   0   2  10     1953.25     1883.72     34.86 o
   1   2  10      765.09      774.38     11.88 o
   2   2  10     3662.46     3726.66     42.23 o
   3   2  10      117.56      133.68      6.29 o
   4   2  10      289.97      262.17      8.29 o
   5   2  10      183.80      189.54      9.32 o
   6   2  10       65.65       45.49     16.11 o
   7   2  10        1.38        2.28      7.32 o
   8   2  10       10.01        1.55      8.41 o
   9   2  10       17.75       11.92      9.66 o
 -10   3  10        4.89       17.99      8.46 o
  -9   3  10        7.42       13.59      9.68 o
  -8   3  10        8.45        3.25      5.77 o
  -7   3  10       60.26       49.23      6.82 o
  -6   3  10      169.83      157.64     15.63 o
  -5   3  10      843.24      779.12     23.93 o
  -4   3  10        0.07        0.00      2.72 o
  -3   3  10      653.06      593.69     10.25 o
  -2   3  10       47.58       55.90      4.65 o
  -1   3  10      773.21      739.28     12.42 o
   0   3  10      393.15      393.24     10.97 o
   1   3  10     1436.87     1489.12     25.16 o
   2   3  10      265.20      290.04     10.20 o
   3   3  10     1325.21     1376.76     39.59 o
   4   3  10       32.44       43.71      5.95 o
   5   3  10      125.41      136.00     16.43 o
   6   3  10       14.71       22.76      8.53 o
   7   3  10      180.27      165.77     13.87 o
   8   3  10       15.17       13.22      9.60 o
   9   3  10       21.41       32.80     11.33 o
 -10   4  10       15.18       14.73      8.64 o
  -9   4  10       34.26       36.09      8.44 o
  -8   4  10       65.64       64.03      8.57 o
  -7   4  10      100.52       96.86      9.14 o
  -6   4  10       33.74       40.31      7.08 o
  -5   4  10        0.14        2.85      4.54 o
  -4   4  10      951.36      885.41     18.94 o
  -3   4  10       79.79       90.48      5.02 o
  -2   4  10      694.94      664.70     13.71 o
  -1   4  10       96.18      106.08      6.79 o
   0   4  10      465.12      380.44     12.63 o
   1   4  10        0.66        0.00      3.27 o
   2   4  10       77.67       66.61      6.35 o
   3   4  10        0.82        3.32      4.23 o
   4   4  10      342.70      383.93     17.23 o
   5   4  10     1096.88     1119.37     31.54 o
   6   4  10       17.99       14.92      8.26 o
   7   4  10       18.66        7.64      9.19 o
   8   4  10       52.07       48.28     12.14 o
 -10   5  10        9.20        7.56      8.70 o
  -9   5  10       12.57       19.44      8.55 o
  -8   5  10       30.31       26.98      8.08 o
  -7   5  10        2.96        9.00      6.53 o
  -6   5  10       70.89       49.70     11.98 o
  -5   5  10       96.41      119.61      8.61 o
  -4   5  10       93.48      104.10     10.66 o
  -3   5  10      602.08      621.29     15.34 o
  -2   5  10       18.34       18.09      5.01 o
  -1   5  10      571.22      610.82     18.96 o
   0   5  10       29.58       26.91      5.35 o
   1   5  10      227.96      223.00      9.96 o
   2   5  10        9.98        9.14      5.06 o
   3   5  10       30.50       32.61      6.06 o
   4   5  10      381.47      368.61     13.65 o
   5   5  10       73.48      104.78     12.02 o
   6   5  10       58.71       65.18     15.86 o
   7   5  10      513.54      524.27     23.67 o
   8   5  10        5.23       12.05     13.91 o
  -9   6  10        8.06        0.00      8.30 o
  -8   6  10        7.95       10.52      9.82 o
  -7   6  10       17.40       14.68      9.28 o
  -6   6  10       12.85       25.25      9.66 o
  -5   6  10        5.80        0.00      7.97 o
  -4   6  10      479.20      447.54     21.65 o
  -3   6  10      108.96       87.63     24.88 o
  -2   6  10      536.97      508.58     17.84 o
  -1   6  10       12.62       12.76      4.80 o
   0   6  10      829.84      891.34     25.18 o
   1   6  10      145.99      162.28     12.00 o
   2   6  10        5.07        0.00      5.41 o
   3   6  10       81.14       60.88      7.46 o
   4   6  10      424.95      391.15     36.53 o
   5   6  10      122.65      120.18     13.39 o
   6   6  10      244.29      250.13     35.21 o
   7   6  10        6.16        7.69     10.02 o
  -8   7  10        2.52        0.00      9.76 o
  -7   7  10      170.45      166.05     20.30 o
  -6   7  10      103.05       81.18     12.45 o
  -5   7  10       25.22       42.60     10.62 o
  -4   7  10       27.23       18.07      9.54 o
  -3   7  10      376.61      349.30     21.53 o
  -2   7  10      110.89      112.77     12.93 o
  -1   7  10       22.19       23.72      5.76 o
   0   7  10      196.47      172.38     12.40 o
   1   7  10       18.09       19.48      8.50 o
   2   7  10       73.86       76.85     11.09 o
   3   7  10      456.95      445.03     21.37 o
   4   7  10       63.07       64.11     20.63 o
   5   7  10      103.81       83.11     13.10 o
   6   7  10       13.04        7.14     10.63 o
  -7   8  10       94.01       70.90     15.70 o
  -6   8  10      111.58      112.43     14.58 o
  -5   8  10       13.50       30.70     11.40 o
  -4   8  10        2.29        2.69      8.96 o
  -3   8  10        8.49       18.00      9.97 o
  -2   8  10       34.98       25.87     15.18 o
  -1   8  10      152.12      162.13     19.31 o
   0   8  10        6.37       25.46      9.92 o
   1   8  10       42.45       55.30     10.89 o
   2   8  10      368.08      383.12     19.54 o
   3   8  10       15.29       13.82      9.61 o
   4   8  10       12.13       13.96     10.41 o
   5   8  10       50.91       68.68     13.84 o
  -5   9  10      190.84      166.29     31.91 o
  -4   9  10       41.88       33.61     12.40 o
  -3   9  10       30.28       14.72     11.41 o
  -2   9  10       12.08       14.97     11.49 o
  -1   9  10      419.96      452.01     24.00 o
   0   9  10      243.91      209.49     15.75 o
   1   9  10      136.94      125.12     14.19 o
   2   9  10        0.12        5.48      9.18 o
   3   9  10      160.50      186.87     19.19 o
   4   9  10      138.33      151.75     19.00 o
  -3  10  10        0.04        0.00     15.94 o
  -2  10  10      169.53      153.46     18.20 o
  -1  10  10       68.91       67.02     16.58 o
   0  10  10      116.70      122.18     13.99 o
   1  10  10        8.52        6.74     10.52 o
 -11   0  11        2.66        0.00     13.07 o
  -9   0  11      141.75      152.53     17.87 o
  -7   0  11      193.36      208.43     36.04 o
  -5   0  11      129.36      133.15      6.99 o
  -3   0  11     1531.73     1337.08     26.48 o
  -1   0  11     1296.49     1170.51     18.90 o
   1   0  11      231.85      177.32      8.49 o
   3   0  11      945.61      850.18     20.74 o
   5   0  11      607.88      588.84     22.48 o
   7   0  11       91.90      124.75     11.42 o
 -11   1  11        2.35        1.51     10.54 o
 -10   1  11      103.05      121.47     13.29 o
  -9   1  11       25.72       26.39      7.11 o
  -8   1  11       26.43       28.91      6.67 o
  -7   1  11       30.17       37.86      6.04 o
  -6   1  11      246.85      247.67     12.61 o
  -5   1  11        0.30        0.00      2.65 o
  -4   1  11      867.34      822.67     38.50 o
  -3   1  11      497.64      569.00      8.79 o
  -2   1  11      780.11      761.74     13.50 o
  -1   1  11      342.10      377.24     11.10 o
   0   1  11     1678.95     1737.14     19.42 o
   1   1  11       23.43       22.43      3.82 o
   2   1  11     3439.96     3332.82     38.71 o
   3   1  11        0.01        0.66      2.84 o
   4   1  11      476.18      480.87     11.20 o
   5   1  11      427.89      402.07     13.84 o
   6   1  11      393.15      385.60     16.58 o
   7   1  11       13.36       21.95      6.13 o
   8   1  11        1.71        2.48      8.16 o
   9   1  11       13.23       10.52     16.35 o
 -11   2  11       70.50       90.20     23.20 o
 -10   2  11        0.11        0.00     10.59 o
  -9   2  11       53.91       45.21      8.31 o
  -8   2  11       28.24       18.97      6.15 o
  -7   2  11      211.93      214.41     10.41 o
  -6   2  11       14.53       29.45      5.42 o
  -5   2  11      791.88      780.90     16.54 o
  -4   2  11       10.04        4.20      2.79 o
  -3   2  11      212.69      179.35      5.15 o
  -2   2  11      333.60      342.57      6.78 o
  -1   2  11     1763.27     1691.66     19.65 o
   0   2  11      623.28      622.94     13.86 o
   1   2  11     2199.89     2225.62     33.19 o
   2   2  11      315.88      333.26     10.77 o
   3   2  11     2511.33     2452.95     47.55 o
   4   2  11      315.28      285.28     10.89 o
   5   2  11      135.47      141.09      8.66 o
   6   2  11      213.19      217.06     10.62 o
   7   2  11        1.98        3.27      7.85 o
   8   2  11        6.97        0.22      9.78 o
   9   2  11        0.66        0.00      9.21 o
 -10   3  11       45.23       42.83      9.29 o
  -9   3  11        7.60        3.84      6.76 o
  -8   3  11      378.31      382.05     14.67 o
  -7   3  11       20.63       22.92      8.23 o
  -6   3  11       25.98       36.26      6.06 o
  -5   3  11        3.81        1.29      4.39 o
  -4   3  11      476.85      432.63      9.98 o
  -3   3  11      329.97      344.69      7.86 o
  -2   3  11      604.34      544.64     11.94 o
  -1   3  11      873.95      950.45     19.95 o
   0   3  11     1298.18     1177.44     21.49 o
   1   3  11        1.35        0.00      3.69 o
   2   3  11      598.37      516.61     14.31 o
   3   3  11      104.93      112.24      9.97 o
   4   3  11      326.76      342.07     12.43 o
   5   3  11      296.32      292.48     23.87 o
   6   3  11       26.25       28.31     10.89 o
   7   3  11       19.92       17.74     18.84 o
   8   3  11        9.75        0.00      8.94 o
 -10   4  11       13.34       25.36      9.31 o
  -9   4  11       99.08      113.94     10.80 o
  -8   4  11       39.40       55.93      8.37 o
  -7   4  11       49.37       57.31      7.59 o
  -6   4  11      251.49      250.72     35.61 o
  -5   4  11       89.25      110.90     15.41 o
  -4   4  11      158.37      151.41     35.61 o
  -3   4  11      507.91      556.50     14.24 o
  -2   4  11      140.98      135.26      6.77 o
  -1   4  11     2376.64     2390.46     28.97 o
   0   4  11       17.42       29.99      5.07 o
   1   4  11      647.94      615.57     21.64 o
   2   4  11       16.00       22.14      4.99 o
   3   4  11       12.32        8.03      4.77 o
   4   4  11      293.37      308.78     12.50 o
   5   4  11      122.87      121.68     11.87 o
   6   4  11       24.27        9.72      8.54 o
   7   4  11       58.70       55.62     11.42 o
   8   4  11       27.16       30.67     11.63 o
  -9   5  11       41.57       26.45      8.85 o
  -8   5  11      141.68      156.90     11.51 o
  -7   5  11       10.78       13.93      6.19 o
  -6   5  11      306.11      284.62     16.66 o
  -5   5  11      406.54      415.80     18.58 o
  -4   5  11      377.71      429.17     19.06 o
  -3   5  11      298.00      278.92     17.92 o
  -2   5  11      802.03      809.40     20.24 o
  -1   5  11      303.51      295.55      9.24 o
   0   5  11      561.35      568.80     17.57 o
   1   5  11      105.06      103.36      7.88 o
   2   5  11       52.57       56.01      6.62 o
   3   5  11       64.94       71.54      7.64 o
   4   5  11       15.17       19.04     14.24 o
   5   5  11        0.67        0.00      7.42 o
   6   5  11      320.03      324.26     18.96 o
   7   5  11        9.05       13.75      9.65 o
  -9   6  11       42.82       34.16     11.86 o
  -8   6  11        0.09        0.00      9.21 o
  -7   6  11      643.14      649.91     26.01 o
  -6   6  11        0.19        3.27      9.11 o
  -5   6  11      108.31       94.85     15.98 o
  -4   6  11       41.96       77.92     11.30 o
  -3   6  11      231.09      231.83     15.03 o
  -2   6  11       13.77       11.97      5.60 o
  -1   6  11        5.55       12.63      4.88 o
   0   6  11      360.70      344.18     15.74 o
   1   6  11       29.81       30.17     10.37 o
   2   6  11       17.59       12.12      8.16 o
   3   6  11       61.89       74.54      8.38 o
   4   6  11        2.53        5.79      7.82 o
   5   6  11      171.40      175.92     14.91 o
   6   6  11        3.61        0.95      9.16 o
   7   6  11       59.58       61.76     13.17 o
  -8   7  11       79.63       65.76     13.29 o
  -7   7  11        4.27        3.68     10.32 o
  -6   7  11      169.90      181.52     16.45 o
  -5   7  11      115.02      129.89     14.00 o
  -4   7  11       48.79       64.63     20.67 o
  -3   7  11       16.23       34.69     12.84 o
  -2   7  11       13.64       16.04     11.26 o
  -1   7  11      633.08      651.02     19.10 o
   0   7  11      100.27      107.54     11.08 o
   1   7  11       63.25       64.76     11.88 o
   2   7  11      219.70      221.29     15.86 o
   3   7  11        1.69        0.00      8.15 o
   4   7  11      273.21      268.13     18.11 o
   5   7  11       31.65       37.50     11.73 o
   6   7  11       44.22       62.38     29.91 o
  -7   8  11       37.05       41.71     14.18 o
  -6   8  11       21.55       23.22     11.76 o
  -5   8  11       45.00       37.49     12.11 o
  -4   8  11       67.97       66.00     14.53 o
  -3   8  11       44.35       79.53     15.72 o
  -2   8  11       11.31        0.00      9.95 o
  -1   8  11        3.00        5.26      7.17 o
   0   8  11      102.76      124.20     15.84 o
   1   8  11      642.99      633.89     39.53 o
   2   8  11       40.78       17.01     12.84 o
   3   8  11      154.24      162.53     15.26 o
   4   8  11       10.92       11.11     11.03 o
   5   8  11       80.24       57.26     13.19 o
  -5   9  11        3.44        5.98     11.70 o
  -4   9  11        1.85        0.00      9.30 o
  -3   9  11       86.93       59.65     13.74 o
  -2   9  11      127.04      164.06     17.09 o
  -1   9  11       88.97      111.86     15.96 o
   0   9  11       58.59       68.16     12.90 o
   1   9  11       43.94       20.97     10.44 o
   2   9  11       37.66       25.54     10.72 o
   3   9  11        4.92       16.94     11.33 o
  -2  10  11        9.95        6.80     12.95 o
  -1  10  11       59.55       82.83     16.35 o
   0  10  11        0.94        4.42      9.78 o
 -10   0  12       11.20       17.67     13.40 o
  -8   0  12      979.65     1022.25     28.87 o
  -6   0  12      263.61      263.46     12.86 o
  -4   0  12      239.82      214.13      8.33 o
  -2   0  12     1701.29     1690.79     25.61 o
   0   0  12     4182.52     4412.21     56.38 o
   2   0  12      128.31      137.86      8.32 o
   4   0  12     5186.07     5055.95     81.50 o
   6   0  12      406.71      441.02     27.98 o
 -11   1  12       20.55       37.52     10.69 o
 -10   1  12       55.31       50.08     10.87 o
  -9   1  12      106.07      111.00      9.91 o
  -8   1  12       16.77       14.13      6.30 o
  -7   1  12      288.57      319.90     12.37 o
  -6   1  12      100.79      107.18      6.53 o
  -5   1  12      642.72      592.39     10.12 o
  -4   1  12      112.92      119.65      5.61 o
  -3   1  12      850.96      865.91     12.49 o
  -2   1  12      332.02      356.70      7.36 o
  -1   1  12     1028.64      976.25     23.90 o
   0   1  12      214.74      211.34      5.61 o
   1   1  12     1195.35     1246.47     17.90 o
   2   1  12      618.99      644.14     12.24 o
   3   1  12     1199.75     1250.32     19.23 o
   4   1  12       57.53       55.65      5.97 o
   5   1  12      377.72      406.64     13.39 o
   6   1  12      234.09      232.55     11.07 o
   7   1  12      196.74      207.00     11.28 o
   8   1  12       13.43       29.58      9.89 o
 -10   2  12       52.61       66.18      9.92 o
  -9   2  12       37.80       32.70      7.61 o
  -8   2  12        1.98        0.00      5.53 o
  -7   2  12       72.54       58.50      7.93 o
  -6   2  12      782.03      774.75     18.24 o
  -5   2  12        1.49        2.38      3.36 o
  -4   2  12     1289.25     1242.66     17.03 o
  -3   2  12      326.95      332.67      6.89 o
  -2   2  12     1125.12     1073.99     12.96 o
  -1   2  12      616.52      663.86     13.83 o
   0   2  12      574.31      582.97     13.80 o
   1   2  12        3.74        0.00      3.70 o
   2   2  12     1192.14     1211.33     27.06 o
   3   2  12      209.33      214.09     12.05 o
   4   2  12        7.59       14.33      5.02 o
   5   2  12      347.17      362.77     13.14 o
   6   2  12      112.58       99.29     16.34 o
   7   2  12        0.27        0.00      8.11 o
   8   2  12       21.32       28.59     10.09 o
 -10   3  12       10.80       10.07      7.72 o
  -9   3  12      117.07      114.31     12.09 o
  -8   3  12      106.69      117.64      9.71 o
  -7   3  12      395.39      358.01     13.70 o
  -6   3  12      607.92      593.74     26.67 o
  -5   3  12      297.99      296.24     11.49 o
  -4   3  12       15.50       10.89      3.87 o
  -3   3  12     2451.80     2489.89     32.62 o
  -2   3  12       61.45       53.53      4.89 o
  -1   3  12      962.83     1036.19     18.33 o
   0   3  12      537.46      544.72     13.78 o
   1   3  12     1200.39     1094.36     21.23 o
   2   3  12        1.06        0.00      4.54 o
   3   3  12      223.20      214.29      9.81 o
   4   3  12      243.70      250.48     11.13 o
   5   3  12      304.32      297.08     12.37 o
   6   3  12       10.52       10.56      7.81 o
   7   3  12       60.85       47.46     10.71 o
   8   3  12       11.12        0.00     15.94 o
 -10   4  12       52.64       61.24     10.45 o
  -9   4  12        8.38        1.22      7.12 o
  -8   4  12      226.37      206.39     11.98 o
  -7   4  12        0.08        2.57      7.85 o
  -6   4  12      956.44      906.40     21.32 o
  -5   4  12        0.56        7.01      7.07 o
  -4   4  12      417.15      414.76     20.79 o
  -3   4  12     1012.48     1020.09     20.88 o
  -2   4  12     1447.83     1505.06     26.42 o
  -1   4  12       52.12       60.81      5.20 o
   0   4  12      831.19      791.01     17.99 o
   1   4  12      107.32       95.54      7.27 o
   2   4  12      140.71      148.96      8.78 o
   3   4  12        0.79        0.00      4.74 o
   4   4  12      235.19      257.85     11.74 o
   5   4  12        0.40        0.98      7.24 o
   6   4  12      146.71      189.15     14.65 o
   7   4  12       42.64       20.65      9.87 o
   8   4  12       67.06       52.55     12.58 o
  -9   5  12       98.06      102.96     13.66 o
  -8   5  12        0.77        8.94      9.58 o
  -7   5  12      326.79      321.54     26.73 o
  -6   5  12        1.75        0.07      7.70 o
  -5   5  12     1637.87     1574.42     47.30 o
  -4   5  12       58.37       69.26     14.05 o
  -3   5  12      775.60      754.81     18.04 o
  -2   5  12       56.58       67.57      6.99 o
  -1   5  12       32.22       21.80      4.43 o
   0   5  12       12.37       10.22      9.05 o
   1   5  12      509.13      473.41     14.80 o
   2   5  12       42.92       41.26      8.13 o
   3   5  12       60.85       62.56      7.66 o
   4   5  12        0.04        0.00      5.72 o
   5   5  12        4.46       11.86     12.08 o
   6   5  12       28.44       21.01     14.83 o
   7   5  12      107.85      104.73     14.32 o
  -9   6  12       10.42        0.39     14.44 o
  -8   6  12      239.80      270.85     18.68 o
  -7   6  12       10.80       10.25     10.45 o
  -6   6  12      401.47      416.76     21.26 o
  -5   6  12        2.60        9.84      9.09 o
  -4   6  12      940.69      947.12     29.69 o
  -3   6  12       45.51       56.96     10.28 o
  -2   6  12       44.82       49.97      8.44 o
  -1   6  12        2.48        0.00      4.59 o
   0   6  12       27.13       34.93      6.77 o
   1   6  12        8.08       14.99      6.37 o
   2   6  12      137.43      156.62     10.37 o
   3   6  12       63.82       68.28      8.52 o
   4   6  12      232.09      230.95     16.26 o
   5   6  12       88.38       74.52     11.86 o
   6   6  12        8.50       13.56     10.58 o
  -8   7  12        6.41        1.45     11.37 o
  -7   7  12      104.19      104.57     14.67 o
  -6   7  12       55.73       26.87     12.07 o
  -5   7  12      406.56      438.19     40.49 o
  -4   7  12       37.34       21.18     19.60 o
  -3   7  12       35.57       57.47     11.59 o
  -2   7  12       56.06       66.01     12.15 o
  -1   7  12      732.67      735.31     23.74 o
   0   7  12        0.12        0.00      7.12 o
   1   7  12       28.51       18.64     11.77 o
   2   7  12       30.71       38.75      9.88 o
   3   7  12      438.70      430.28     37.37 o
   4   7  12        8.46        4.82      8.88 o
   5   7  12      150.15      163.32     15.97 o
  -6   8  12       78.37       59.27     13.34 o
  -5   8  12       17.30        0.00     17.28 o
  -4   8  12      295.48      278.15     25.95 o
  -3   8  12        5.20        0.00     15.12 o
  -2   8  12      433.36      412.97     22.34 o
  -1   8  12        1.30        6.86      7.54 o
   0   8  12      114.21      108.43     16.29 o
   1   8  12       41.73       39.39     10.69 o
   2   8  12      288.44      291.46     18.76 o
   3   8  12      164.53      140.90     15.05 o
   4   8  12        1.87        0.00      9.60 o
  -5   9  12       43.35       41.46     13.28 o
  -4   9  12        0.64        7.74     11.98 o
  -3   9  12      144.84      152.73     21.94 o
  -2   9  12       13.54       17.42     11.64 o
  -1   9  12      157.33      177.56     18.10 o
   0   9  12        2.62        0.00      9.36 o
   1   9  12       77.38       60.75     11.95 o
   2   9  12        3.04        0.28      9.84 o
   3   9  12        7.08        0.00     11.28 o
  -9   0  13      118.09      132.76     17.50 o
  -7   0  13      876.19      898.88     25.30 o
  -5   0  13      442.00      467.53     12.95 o
  -3   0  13      893.92      883.01     20.59 o
  -1   0  13     3480.29     3661.01     48.28 o
   1   0  13     1783.64     1824.42     34.08 o
   3   0  13     3344.14     3419.41     58.39 o
   5   0  13      182.30      169.95     16.07 o
   7   0  13       31.98       41.75     12.16 o
 -10   1  13       81.73       62.48     11.20 o
  -9   1  13      202.70      212.17     12.41 o
  -8   1  13       77.91       93.09      8.56 o
  -7   1  13      195.74      164.81      9.54 o
  -6   1  13     1053.82     1060.48     18.85 o
  -5   1  13        6.10        2.97      2.50 o
  -4   1  13      358.82      345.50      7.53 o
  -3   1  13       64.92       72.14      3.79 o
  -2   1  13     1674.35     1576.12     19.08 o
  -1   1  13       77.82       82.89      4.22 o
   0   1  13     1215.91     1163.00     15.00 o
   1   1  13       22.79       41.86      7.41 o
   2   1  13     4124.26     4066.68     55.02 o
   3   1  13        9.30        8.78      4.44 o
   4   1  13      152.24      152.45      8.74 o
   5   1  13      299.21      310.44     12.22 o
   6   1  13      287.23      293.63     13.23 o
   7   1  13       11.64       11.16      6.56 o
   8   1  13       43.23       58.76     14.55 o
 -10   2  13       26.67       34.40      8.97 o
  -9   2  13       27.28       34.04      8.67 o
  -8   2  13       50.08       40.06      7.29 o
  -7   2  13        2.15        4.46      5.94 o
  -6   2  13      123.83      115.50      8.28 o
  -5   2  13     1079.00     1113.13     18.36 o
  -4   2  13      208.70      221.47      6.33 o
  -3   2  13      548.66      545.24     10.47 o
  -2   2  13      580.96      546.46     12.02 o
  -1   2  13     1836.24     1837.86     31.27 o
   0   2  13       88.62       96.62      8.15 o
   1   2  13     2526.42     2546.96     38.05 o
   2   2  13        4.55        0.08      3.92 o
   3   2  13      101.11       92.92      7.38 o
   4   2  13        1.30        0.00      4.57 o
   5   2  13      574.77      529.02     20.71 o
   6   2  13        0.07        0.08      5.83 o
   7   2  13      123.62      119.75     13.54 o
   8   2  13        5.18        4.53     11.96 o
 -10   3  13       69.76       80.16     10.43 o
  -9   3  13       53.25       38.54      8.36 o
  -8   3  13      238.90      263.56     13.08 o
  -7   3  13       33.96       26.03      8.33 o
  -6   3  13       26.85       38.06      6.35 o
  -5   3  13      276.77      246.29     20.01 o
  -4   3  13     2053.19     1923.81     27.49 o
  -3   3  13        7.14        7.36      3.95 o
  -2   3  13     4044.60     4206.54     50.15 o
  -1   3  13     1029.35     1087.69     18.85 o
   0   3  13     1189.50     1220.45     24.97 o
   1   3  13       17.20       20.37      5.38 o
   2   3  13      352.51      372.31     14.96 o
   3   3  13       16.99        4.02      4.80 o
   4   3  13      773.51      837.34     20.21 o
   5   3  13       23.16       19.50      6.29 o
   6   3  13      102.07       86.24     11.07 o
   7   3  13       27.83       39.33     10.44 o
   8   3  13      118.47      109.11     23.36 o
 -10   4  13       16.91       10.30      8.72 o
  -9   4  13      216.76      213.30     13.16 o
  -8   4  13       10.80        6.38      8.69 o
  -7   4  13      407.03      420.07     19.32 o
  -6   4  13        3.11        0.00      7.19 o
  -5   4  13      681.23      636.65     22.41 o
  -4   4  13     1179.58     1184.05     31.29 o
  -3   4  13     1845.74     1903.23     28.09 o
  -2   4  13        3.22        6.31      4.20 o
  -1   4  13     1693.46     1634.15     25.50 o
   0   4  13      484.95      498.62     14.53 o
   1   4  13      192.19      175.76      9.23 o
   2   4  13       65.73       77.69      8.47 o
   3   4  13      443.38      421.83     16.00 o
   4   4  13       11.26       17.24      6.06 o
   5   4  13      451.70      429.99     25.28 o
   6   4  13       12.73       19.41      9.25 o
   7   4  13       53.22       55.70     12.21 o
  -9   5  13       13.41       19.88     11.12 o
  -8   5  13      237.40      216.76     23.01 o
  -7   5  13       73.64       62.27     11.39 o
  -6   5  13      371.51      394.79     19.81 o
  -5   5  13       36.57       43.84     10.33 o
  -4   5  13      843.86      885.26     53.44 o
  -3   5  13      100.53      113.86      8.24 o
  -2   5  13       42.86       37.33      5.65 o
  -1   5  13      115.51      135.13      8.02 o
   0   5  13     1496.53     1527.97     46.10 o
   1   5  13       11.57       11.08      5.88 o
   2   5  13      319.43      314.14     13.04 o
   3   5  13       77.29       78.41      8.22 o
   4   5  13      338.08      338.89     14.22 o
   5   5  13        0.42        0.00      7.90 o
   6   5  13      118.40      102.33     19.54 o
   7   5  13        0.79       30.22     11.38 o
  -8   6  13        0.06        0.00      9.90 o
  -7   6  13      420.21      397.57     21.59 o
  -6   6  13        6.83        4.44      9.36 o
  -5   6  13       80.37       71.91     11.49 o
  -4   6  13      321.49      311.04     17.86 o
  -3   6  13      486.39      447.40     26.87 o
  -2   6  13       12.59       15.15      6.22 o
  -1   6  13      602.04      594.54     17.85 o
   0   6  13      384.66      352.58     14.10 o
   1   6  13      882.57      873.23     21.94 o
   2   6  13       12.36        8.86      9.32 o
   3   6  13      637.20      671.59     23.30 o
   4   6  13       24.32       17.88      9.11 o
   5   6  13       12.55       19.93     10.77 o
   6   6  13        1.61        0.00     10.18 o
  -7   7  13       25.04       34.16     12.51 o
  -6   7  13      256.23      237.68     18.36 o
  -5   7  13       49.25       50.47     11.96 o
  -4   7  13      186.84      182.15     17.48 o
  -3   7  13       48.20       49.59     21.24 o
  -2   7  13     1533.00     1409.66     57.77 o
  -1   7  13       18.82       16.08      7.07 o
   0   7  13      649.26      663.32     25.21 o
   1   7  13      423.81      448.56     20.39 o
   2   7  13      110.70      117.93     15.14 o
   3   7  13       62.02       48.76     11.17 o
   4   7  13      107.63      122.28     29.46 o
   5   7  13        0.60        5.63     20.46 o
  -6   8  13       22.13       19.90     12.47 o
  -5   8  13       90.04      101.52     15.09 o
  -4   8  13       15.87       17.97     11.16 o
  -3   8  13      584.07      554.97     26.48 o
  -2   8  13        0.38        9.38     11.29 o
  -1   8  13      282.69      326.20     15.75 o
   0   8  13        1.47        0.00      8.56 o
   1   8  13      271.35      293.36     17.96 o
   2   8  13       30.07       37.16     11.26 o
   3   8  13        4.65        5.01     10.45 o
   4   8  13        3.87        0.00     11.46 o
  -4   9  13      163.79      164.33     18.23 o
  -3   9  13       10.94       19.93     12.98 o
  -2   9  13      262.66      295.57     22.02 o
  -1   9  13       12.51       12.69     12.15 o
   0   9  13      229.52      211.04     14.12 o
   1   9  13        9.58        5.31     10.59 o
   2   9  13      115.96      120.96     16.66 o
 -10   0  14        7.13       10.15     12.98 o
  -8   0  14      373.11      362.39     17.36 o
  -6   0  14      726.91      730.90     22.78 o
  -4   0  14     2050.91     1970.09     38.13 o
  -2   0  14      653.49      573.49     13.14 o
   0   0  14      137.96      103.98      8.83 o
   2   0  14     1355.58     1411.27     29.69 o
   4   0  14      376.32      353.34     21.37 o
   6   0  14      499.59      546.71     28.97 o
 -10   1  14       19.53       26.22      9.48 o
  -9   1  14       60.17       73.44      9.21 o
  -8   1  14       11.12        5.35      6.11 o
  -7   1  14      551.83      559.39     16.16 o
  -6   1  14       15.60       16.12      8.10 o
  -5   1  14      755.86      788.70     12.36 o
  -4   1  14      265.83      288.82      7.15 o
  -3   1  14     1616.48     1671.10     20.63 o
  -2   1  14      672.04      703.29     25.81 o
  -1   1  14     1046.15     1052.03     20.05 o
   0   1  14      124.90      122.22      6.90 o
   1   1  14      861.24      867.87     18.28 o
   2   1  14        3.59        5.38      4.67 o
   3   1  14     2313.93     2254.72     35.88 o
   4   1  14        0.09        0.00      4.46 o
   5   1  14      335.66      316.26     12.88 o
   6   1  14       50.70       53.46      8.86 o
   7   1  14      165.38      148.62     12.62 o
   8   1  14        8.86        5.26     12.04 o
 -10   2  14      241.07      249.93     14.33 o
  -9   2  14        1.26        3.49      6.74 o
  -8   2  14      227.34      222.03     11.90 o
  -7   2  14      653.96      693.33     20.47 o
  -6   2  14      407.71      357.36     43.35 o
  -5   2  14      170.48      174.12      8.87 o
  -4   2  14      948.06      917.87     14.73 o
  -3   2  14        6.88        3.03      3.72 o
  -2   2  14     1179.78     1130.20     21.55 o
  -1   2  14        8.03        2.67      3.50 o
   0   2  14     3853.19     3892.09     53.35 o
   1   2  14      402.20      408.81     12.45 o
   2   2  14      635.49      632.80     16.20 o
   3   2  14       17.87       28.27      7.46 o
   4   2  14     1124.19     1140.34     23.97 o
   5   2  14       14.66       17.13      6.18 o
   6   2  14      239.40      233.61     11.85 o
   7   2  14        0.04        0.00      8.73 o
 -10   3  14        0.26        0.00      7.86 o
  -9   3  14      584.17      557.24     18.75 o
  -8   3  14        3.21        9.65      6.55 o
  -7   3  14      357.14      330.06     16.93 o
  -6   3  14       43.02       36.23     21.47 o
  -5   3  14       24.56       27.35      8.11 o
  -4   3  14        3.25        1.65      4.06 o
  -3   3  14     1253.35     1291.98     38.63 o
  -2   3  14        3.01        4.83      4.07 o
  -1   3  14     1162.59     1117.81     19.60 o
   0   3  14      130.28      163.82      8.64 o
   1   3  14     1388.62     1337.33     41.91 o
   2   3  14       36.28       30.14      5.64 o
   3   3  14       86.13       92.05      8.05 o
   4   3  14       15.47       13.05      6.08 o
   5   3  14      388.68      391.10     29.61 o
   6   3  14       77.47       49.16     14.38 o
   7   3  14      262.04      235.76     16.75 o
  -9   4  14        3.68        6.23      9.66 o
  -8   4  14      161.50      145.78     13.64 o
  -7   4  14      137.11      106.33     12.46 o
  -6   4  14      529.46      481.14     25.07 o
  -5   4  14        0.80        3.91      7.55 o
  -4   4  14       40.12       44.92      9.25 o
  -3   4  14       85.14       79.04      6.40 o
  -2   4  14      459.16      486.81     12.99 o
  -1   4  14        0.06        4.92      4.28 o
   0   4  14     1064.23     1028.56     36.50 o
   1   4  14      351.34      340.21     18.09 o
   2   4  14      313.53      355.25     25.59 o
   3   4  14        1.53       11.35      5.90 o
   4   4  14      857.47      811.67     20.82 o
   5   4  14      151.33      150.86     10.61 o
   6   4  14      206.16      206.91     20.07 o
   7   4  14        0.12        1.88      9.83 o
  -9   5  14      100.92      140.26     24.22 o
  -8   5  14       22.47        8.00      8.98 o
  -7   5  14      215.57      168.14     14.86 o
  -6   5  14       37.32       18.80      9.27 o
  -5   5  14     1605.51     1605.88     40.39 o
  -4   5  14       30.71       48.39     10.01 o
  -3   5  14       64.19       52.91      9.39 o
  -2   5  14      211.22      230.42     10.01 o
  -1   5  14      176.29      172.59      8.95 o
   0   5  14       11.36       13.02      5.84 o
   1   5  14      880.31      901.12     21.78 o
   2   5  14       95.60       87.88      8.76 o
   3   5  14     1438.32     1493.51     30.38 o
   4   5  14       35.68       27.33      7.52 o
   5   5  14      364.52      363.41     19.95 o
   6   5  14        1.58        0.73     16.29 o
  -8   6  14      224.06      268.90     28.68 o
  -7   6  14        8.18        0.00      9.77 o
  -6   6  14      623.77      682.16     26.79 o
  -5   6  14       29.31       29.42     16.11 o
  -4   6  14      502.35      510.69     46.06 o
  -3   6  14       76.36       65.80     24.53 o
  -2   6  14      389.09      340.33     18.83 o
  -1   6  14       56.83       63.15      8.10 o
   0   6  14       54.04       51.34      7.79 o
   1   6  14      365.79      355.02     15.14 o
   2   6  14     1543.89     1521.47     43.46 o
   3   6  14       26.27       35.21     14.08 o
   4   6  14       83.49       86.84     12.54 o
   5   6  14        0.05        0.00      9.35 o
   6   6  14      163.81      152.38     16.10 o
  -7   7  14      181.97      201.70     28.11 o
  -6   7  14       44.01       64.82     13.79 o
  -5   7  14      131.36      109.79     14.91 o
  -4   7  14       15.08       31.29     16.00 o
  -3   7  14      214.93      247.59     18.03 o
  -2   7  14       67.23       71.10     30.16 o
  -1   7  14      937.48      953.95     24.34 o
   0   7  14       62.75       63.68     11.00 o
   1   7  14      236.58      254.00     16.30 o
   2   7  14      162.07      174.75     12.23 o
   3   7  14       68.55       61.19     14.90 o
   4   7  14        2.09        8.67      9.82 o
   5   7  14       91.33       97.82     14.70 o
  -6   8  14       42.55       55.63     14.35 o
  -5   8  14        2.67       13.08     12.13 o
  -4   8  14      266.41      254.81     19.57 o
  -3   8  14       22.94       19.30     11.89 o
  -2   8  14      491.39      488.45     25.69 o
  -1   8  14       25.29       24.82      8.49 o
   0   8  14      321.02      315.11     18.57 o
   1   8  14       36.76       48.15     11.32 o
   2   8  14      186.77      206.80     17.05 o
   3   8  14       76.09       76.77     18.24 o
  -3   9  14      365.50      360.89     23.14 o
  -2   9  14        3.20        0.00     16.87 o
  -1   9  14       85.44       92.39     15.94 o
   0   9  14        0.46        9.44      8.14 o
   1   9  14      187.07      198.49     17.01 o
  -9   0  15        3.71        0.00      9.82 o
  -7   0  15      522.52      515.52     19.54 o
  -5   0  15     1033.70     1080.14     23.29 o
  -3   0  15     1125.05     1182.44     21.41 o
  -1   0  15      116.81       93.57      7.56 o
   1   0  15      621.49      568.04     25.80 o
   3   0  15       17.64       17.87      9.41 o
   5   0  15     3051.51     2971.23     79.88 o
   7   0  15        1.02        4.31     11.01 o
 -10   1  15        0.82        0.00      9.45 o
  -9   1  15       89.30       69.31      9.03 o
  -8   1  15       82.55       99.38     10.70 o
  -7   1  15        1.10        0.00      4.61 o
  -6   1  15      715.55      728.69     19.69 o
  -5   1  15      105.59      102.36      5.70 o
  -4   1  15      994.43      960.48     13.58 o
  -3   1  15      395.05      406.87     11.64 o
  -2   1  15     2152.09     2094.06     32.69 o
  -1   1  15       89.46       69.13      5.35 o
   0   1  15      140.07      142.75      6.71 o
   1   1  15       13.74       13.30      4.64 o
   2   1  15     1253.81     1264.94     24.12 o
   3   1  15     2600.02     2407.42     38.27 o
   4   1  15      315.63      341.95     21.18 o
   5   1  15      122.59      124.96     11.12 o
   6   1  15      193.59      201.26     13.79 o
   7   1  15       15.13        0.00      7.58 o
 -10   2  15       35.27       48.33      9.20 o
  -9   2  15      121.03      139.16     13.41 o
  -8   2  15       54.51       49.80      7.89 o
  -7   2  15       13.71       19.85      5.99 o
  -6   2  15       91.74       84.13     10.79 o
  -5   2  15     1008.81     1008.54     18.75 o
  -4   2  15       14.86       15.16      4.95 o
  -3   2  15      925.10      926.42     17.23 o
  -2   2  15      883.75      900.86     16.92 o
  -1   2  15     2223.87     2169.10     30.16 o
   0   2  15        0.01        8.13      4.67 o
   1   2  15     2438.21     2350.07     36.92 o
   2   2  15       72.39       92.12      7.64 o
   3   2  15      189.45      188.66     10.09 o
   4   2  15        1.74        0.00      5.41 o
   5   2  15        2.16        0.47      5.99 o
   6   2  15        9.53       11.49      7.10 o
   7   2  15      304.45      346.31     26.34 o
  -9   3  15       17.41       26.48     10.15 o
  -8   3  15      248.87      290.50     22.72 o
  -7   3  15       73.30       89.08     19.66 o
  -6   3  15       81.19       73.62     10.34 o
  -5   3  15      583.76      559.10     20.88 o
  -4   3  15       12.04        8.39      6.02 o
  -3   3  15      160.71      213.15      8.99 o
  -2   3  15     1439.64     1416.81     23.21 o
  -1   3  15       21.00        3.45      5.73 o
   0   3  15     1843.75     1822.17     31.46 o
   1   3  15      221.95      215.67     10.35 o
   2   3  15      404.30      395.23     13.82 o
   3   3  15       85.97       86.03      7.95 o
   4   3  15      169.09      156.13     10.33 o
   5   3  15        1.04        0.00      5.92 o
   6   3  15      214.84      243.29     16.70 o
   7   3  15       56.33       60.90     12.17 o
  -9   4  15       13.50       31.15     13.15 o
  -8   4  15      134.79      119.92     13.14 o
  -7   4  15      346.24      340.68     23.69 o
  -6   4  15       55.39       53.32     12.39 o
  -5   4  15      120.44      136.41     12.75 o
  -4   4  15       19.81       13.40     14.96 o
  -3   4  15      222.85      248.01     10.20 o
  -2   4  15     1361.49     1374.71     24.51 o
  -1   4  15      877.28      831.77     17.57 o
   0   4  15      335.98      385.52     13.77 o
   1   4  15       86.75       86.51     11.57 o
   2   4  15        3.12        2.61      5.25 o
   3   4  15     1110.02     1151.55     25.59 o
   4   4  15       12.27       11.76      9.35 o
   5   4  15      245.52      279.83     13.78 o
   6   4  15      102.21      116.82     13.98 o
  -8   5  15       15.69       22.94     10.37 o
  -7   5  15       10.88       12.13      9.64 o
  -6   5  15      368.65      389.85     20.10 o
  -5   5  15       83.49      106.64     12.93 o
  -4   5  15     2563.27     2592.25    113.66 o
  -3   5  15      513.10      500.50     16.73 o
  -2   5  15       11.19        5.54      5.32 o
  -1   5  15        4.36        0.00      4.59 o
   0   5  15      254.10      262.88     12.37 o
   1   5  15      231.97      242.12     12.12 o
   2   5  15      567.96      584.97     18.24 o
   3   5  15        0.72        3.16      6.40 o
   4   5  15      710.57      714.90     20.95 o
   5   5  15        1.48        0.00      8.68 o
   6   5  15       33.14       36.92     12.14 o
  -8   6  15        5.69        0.00      9.64 o
  -7   6  15      147.85      161.85     18.59 o
  -6   6  15      119.72       80.18     13.27 o
  -5   6  15      489.20      485.09     43.93 o
  -4   6  15      160.12      182.08     15.90 o
  -3   6  15     1023.38     1009.96     39.36 o
  -2   6  15      141.65      130.41     10.00 o
  -1   6  15       70.33       68.89      7.71 o
   0   6  15      585.56      531.96     34.49 o
   1   6  15      149.24      143.83     10.88 o
   2   6  15        0.06        0.00      6.86 o
   3   6  15      263.35      250.51     13.57 o
   4   6  15        4.94        3.12      9.63 o
   5   6  15      202.63      196.30     17.35 o
  -7   7  15        1.83        6.03     11.04 o
  -6   7  15       31.64       31.93     14.42 o
  -5   7  15       29.76       21.91     11.31 o
  -4   7  15       78.83       65.95     22.52 o
  -3   7  15       56.96       64.26     12.28 o
  -2   7  15      728.63      701.76     50.93 o
  -1   7  15       15.17       18.05      9.68 o
   0   7  15      502.08      537.42     22.73 o
   1   7  15      111.97      101.00     10.40 o
   2   7  15       15.88        8.15      9.35 o
   3   7  15       35.72       23.64      8.38 o
   4   7  15      110.22      106.20     14.82 o
  -5   8  15      146.27      169.31     18.50 o
  -4   8  15       21.77       28.48     12.48 o
  -3   8  15      289.99      288.86     20.78 o
  -2   8  15       40.13       38.19     12.69 o
  -1   8  15      576.45      576.17     27.31 o
   0   8  15       26.40       25.28     10.50 o
   1   8  15      214.94      206.50     38.26 o
   2   8  15        2.24        9.83     10.85 o
  -2   9  15       87.72       88.68     16.02 o
  -1   9  15        2.16        0.00     11.69 o
 -10   0  16        9.18        6.66     13.15 o
  -8   0  16      106.92      111.77     12.30 o
  -6   0  16      306.15      331.08     15.86 o
  -4   0  16      969.86      986.55     29.13 o
  -2   0  16       90.77       99.02      8.47 o
   0   0  16      294.75      349.23     22.02 o
   2   0  16      969.33      959.10     35.95 o
   4   0  16     1778.07     1797.23     55.92 o
   6   0  16      508.40      510.51     29.71 o
 -10   1  16       51.74       51.59     11.68 o
  -9   1  16       62.30       73.25      9.21 o
  -8   1  16       49.74       36.12     11.01 o
  -7   1  16      186.44      203.20      9.52 o
  -6   1  16       13.56       14.93      3.78 o
  -5   1  16      317.44      329.66      8.36 o
  -4   1  16       91.92       84.29      5.45 o
  -3   1  16      210.44      180.91     15.48 o
  -2   1  16       24.78       28.33      5.51 o
  -1   1  16      239.53      245.81      8.96 o
   0   1  16        0.02        0.00      3.66 o
   1   1  16      129.78      114.11     10.60 o
   2   1  16      683.73      676.74     27.98 o
   3   1  16     1560.64     1466.03     34.43 o
   4   1  16        0.83        0.00     11.83 o
   5   1  16      116.18      102.90     11.17 o
   6   1  16       90.53       80.98     10.60 o
   7   1  16      135.95      162.45     34.39 o
  -9   2  16        2.45        5.85      6.90 o
  -8   2  16        7.50       20.70      8.92 o
  -7   2  16       35.55       16.30      7.84 o
  -6   2  16        6.14        0.00      6.71 o
  -5   2  16      384.81      402.26     11.98 o
  -4   2  16       94.13       95.26      6.73 o
  -3   2  16      239.41      262.54      9.62 o
  -2   2  16       80.70       81.65      6.64 o
  -1   2  16       26.72       15.68      4.31 o
   0   2  16     1623.39     1614.90     28.75 o
   1   2  16      233.27      184.23      9.72 o
   2   2  16      313.20      312.69     13.12 o
   3   2  16       90.38       85.18      7.92 o
   4   2  16        6.65        0.00      5.76 o
   5   2  16        0.11        4.84      7.48 o
   6   2  16       43.61       56.11     17.28 o
   7   2  16        0.04        7.03     12.61 o
  -9   3  16       89.99       92.43     13.12 o
  -8   3  16       79.98       90.14     12.21 o
  -7   3  16       28.55       25.15     19.39 o
  -6   3  16       68.11       65.67      9.89 o
  -5   3  16      120.98      109.65     15.39 o
  -4   3  16       47.88       38.40      5.81 o
  -3   3  16      934.68      982.63     22.40 o
  -2   3  16      127.36      116.18      7.45 o
  -1   3  16     1939.86     1858.99     28.39 o
   0   3  16      121.89       97.90      9.59 o
   1   3  16     1482.63     1481.90     28.30 o
   2   3  16       54.47       53.96      9.61 o
   3   3  16       38.66       54.45      7.27 o
   4   3  16       37.13       25.94      7.52 o
   5   3  16      188.40      203.48     13.59 o
   6   3  16       30.42       26.02     14.85 o
  -9   4  16       27.63       28.94     11.53 o
  -8   4  16      202.85      201.70     16.03 o
  -7   4  16       78.28       73.72     11.78 o
  -6   4  16      116.65      133.03     13.25 o
  -5   4  16        9.34        0.00      7.94 o
  -4   4  16      328.30      361.61     15.01 o
  -3   4  16      939.86      965.37     23.27 o
  -2   4  16     1294.39     1226.51     22.48 o
  -1   4  16       72.14       70.50      6.69 o
   0   4  16      684.98      621.71     17.71 o
   1   4  16       71.56       82.84     16.13 o
   2   4  16      363.23      363.11     14.77 o
   3   4  16       37.38       33.34     12.42 o
   4   4  16      315.33      321.18     18.76 o
   5   4  16      108.42      108.66     12.55 o
   6   4  16       78.36       83.64     13.29 o
  -8   5  16        4.93        0.95      9.20 o
  -7   5  16       76.04       66.72     11.54 o
  -6   5  16      158.36      154.25     15.04 o
  -5   5  16      818.84      848.00     29.33 o
  -4   5  16      300.17      289.21     30.61 o
  -3   5  16       41.34       65.66      7.34 o
  -2   5  16        3.47        5.09      5.20 o
  -1   5  16       43.08       59.84      7.05 o
   0   5  16        0.58        0.00      5.57 o
   1   5  16      213.73      200.18     11.74 o
   2   5  16        2.72        0.00      6.47 o
   3   5  16      355.27      381.60     15.87 o
   4   5  16        4.12        9.32      7.09 o
   5   5  16       91.68      107.83     15.27 o
  -7   6  16        0.64        0.00     10.31 o
  -6   6  16      283.30      266.28     18.79 o
  -5   6  16        0.26        0.00      9.04 o
  -4   6  16      107.74      112.65     13.96 o
  -3   6  16      302.94      316.11     19.50 o
  -2   6  16      170.07      187.97     11.94 o
  -1   6  16       68.83       56.71      7.61 o
   0   6  16       60.31       76.18     14.62 o
   1   6  16      111.79      103.98     10.66 o
   2   6  16      422.45      446.32     24.41 o
   3   6  16        1.01        4.12      9.23 o
   4   6  16       76.28       58.68     12.32 o
  -6   7  16        1.35       13.85     15.98 o
  -5   7  16       81.66       77.95     14.20 o
  -4   7  16        1.20        0.00      8.87 o
  -3   7  16      297.31      288.49     43.21 o
  -2   7  16       13.81       15.41     11.06 o
  -1   7  16      537.21      556.14     20.97 o
   0   7  16       27.94       18.01      9.91 o
   1   7  16      176.82      217.35     23.32 o
   2   7  16      149.17      119.11     11.54 o
   3   7  16       20.63       13.69     11.20 o
  -4   8  16       68.57       81.84     15.09 o
  -3   8  16        0.01        0.00     15.61 o
  -2   8  16      256.28      285.56     22.52 o
  -1   8  16       15.92        8.83     12.84 o
   0   8  16      219.75      234.31     12.86 o
   1   8  16        2.40        8.18     10.57 o
   2   8  16       63.71       63.92     13.57 o
  -9   0  17      356.12      338.09     25.44 o
  -7   0  17      361.20      371.14     17.49 o
  -5   0  17      271.22      274.21     26.32 o
  -3   0  17       47.97       51.76      7.86 o
  -1   0  17      131.37      100.63     12.70 o
   1   0  17      490.89      461.16     24.94 o
   3   0  17       16.88       17.42      9.62 o
   5   0  17     1133.30     1038.03     42.12 o
  -9   1  17        6.70       22.49     12.56 o
  -8   1  17      242.79      249.00     12.84 o
  -7   1  17       48.81       42.17      7.52 o
  -6   1  17      229.55      239.54     10.00 o
  -5   1  17      258.75      284.12     10.25 o
  -4   1  17       20.44       11.93      4.38 o
  -3   1  17       98.52      112.40      6.79 o
  -2   1  17      348.31      350.18     10.51 o
  -1   1  17      118.37      124.70      7.09 o
   0   1  17       89.96       75.45      7.39 o
   1   1  17       78.55       80.33     10.54 o
   2   1  17      771.36      762.33     23.55 o
   3   1  17      130.26      113.50     13.87 o
   4   1  17      339.43      351.01     30.78 o
   5   1  17       51.23       61.81     15.64 o
   6   1  17      157.06      199.02     15.02 o
  -9   2  17       29.97       23.71     10.42 o
  -8   2  17       83.35       67.32     11.16 o
  -7   2  17       90.08       92.87     11.88 o
  -6   2  17       27.36       17.37      8.05 o
  -5   2  17      157.10      160.83      9.77 o
  -4   2  17       62.53       57.24      6.17 o
  -3   2  17      459.77      470.47     12.72 o
  -2   2  17        0.79        0.00      4.67 o
  -1   2  17        7.52        0.00      3.69 o
   0   2  17      266.00      230.43     12.55 o
   1   2  17      318.63      296.74     14.28 o
   2   2  17     1151.01     1104.32     23.83 o
   3   2  17      155.17      177.08     12.63 o
   4   2  17      130.93      111.33     15.55 o
   5   2  17       63.41       56.32     14.67 o
   6   2  17       55.52       50.40     11.81 o
  -9   3  17       18.36       25.48     10.63 o
  -8   3  17       69.17       65.63     11.39 o
  -7   3  17       18.03       19.22      8.82 o
  -6   3  17      336.47      329.01     17.69 o
  -5   3  17        0.13        0.00      6.41 o
  -4   3  17      586.22      536.44     14.36 o
  -3   3  17      130.16      144.38      8.48 o
  -2   3  17      269.17      241.90     13.36 o
  -1   3  17       52.41       61.41      8.03 o
   0   3  17     1352.62     1326.83     26.62 o
   1   3  17      311.61      346.43     14.88 o
   2   3  17       87.27       84.74      8.64 o
   3   3  17      250.48      256.92     12.48 o
   4   3  17      116.54      132.06     13.39 o
   5   3  17        1.66        7.76      7.97 o
   6   3  17       36.03       15.70     12.20 o
  -8   4  17       14.18       12.93     10.03 o
  -7   4  17      121.57      121.39     13.50 o
  -6   4  17        0.14        0.00      8.49 o
  -5   4  17      239.17      287.01     23.50 o
  -4   4  17      114.37      105.82     10.20 o
  -3   4  17      458.17      501.56     14.38 o
  -2   4  17        7.42        9.67      5.37 o
  -1   4  17      654.12      699.95     16.87 o
   0   4  17       44.89       49.17      7.66 o
   1   4  17      270.39      280.55     20.38 o
   2   4  17       20.01        5.06      6.56 o
   3   4  17      124.50      135.02     10.64 o
   4   4  17      129.87      150.93     11.31 o
   5   4  17        9.41       13.97      7.65 o
  -8   5  17       48.22       32.29     15.33 o
  -7   5  17       45.76       36.61     11.67 o
  -6   5  17      103.10       86.34     18.00 o
  -5   5  17        7.32       21.71     10.01 o
  -4   5  17      465.45      498.56     43.97 o
  -3   5  17       55.32       59.58      9.35 o
  -2   5  17      108.58      104.86      8.61 o
  -1   5  17       42.87       40.23      6.87 o
   0   5  17      137.13      168.20     11.09 o
   1   5  17        5.81        0.00      6.74 o
   2   5  17      491.51      468.95     17.12 o
   3   5  17       12.65        0.00     13.57 o
   4   5  17       95.70       90.11     10.57 o
   5   5  17       31.86       21.45     11.27 o
  -7   6  17       81.33       79.82     15.55 o
  -6   6  17        2.65        0.00      9.69 o
  -5   6  17      439.85      441.97     23.44 o
  -4   6  17       16.96       15.83     10.59 o
  -3   6  17       98.53       95.53     13.77 o
  -2   6  17        0.00        1.50      7.20 o
  -1   6  17      231.84      224.72     11.28 o
   0   6  17       95.12       91.90     12.38 o
   1   6  17       24.81       19.96      7.94 o
   2   6  17        9.47        2.54      7.36 o
   3   6  17      270.26      261.21     14.83 o
   4   6  17        6.06       11.33      9.99 o
  -6   7  17      114.91      157.28     17.18 o
  -5   7  17       36.80       30.14     12.42 o
  -4   7  17      199.36      215.90     18.27 o
  -3   7  17        1.47        0.00     13.33 o
  -2   7  17      216.63      211.92     18.38 o
  -1   7  17        0.83        0.00      9.48 o
   0   7  17       86.66       90.75      8.59 o
   1   7  17        0.67        0.66      7.98 o
   2   7  17       61.66       73.72     11.76 o
   3   7  17       18.88       18.21      8.97 o
  -3   8  17      166.01      137.23     21.39 o
  -2   8  17        3.08        0.00     10.87 o
  -1   8  17      101.23      129.73     16.92 o
   0   8  17        4.69       10.54     10.01 o
  -8   0  18      431.95      491.97     21.12 o
  -6   0  18      164.65      195.87     31.54 o
  -4   0  18      631.65      577.31     19.46 o
  -2   0  18      241.09      278.68     20.83 o
   0   0  18      373.06      350.05     23.05 o
   2   0  18        7.52        0.00      9.00 o
   4   0  18       22.48       48.61     13.15 o
   6   0  18       60.64       40.80     15.04 o
  -9   1  18      132.18      139.89     14.56 o
  -8   1  18       18.27       14.66     11.55 o
  -7   1  18      216.10      263.63     12.82 o
  -6   1  18     1411.85     1456.14     28.87 o
  -5   1  18       25.19       12.41      5.41 o
  -4   1  18       16.69        9.41      4.45 o
  -3   1  18      299.68      297.99     11.76 o
  -2   1  18      536.71      471.60     14.75 o
  -1   1  18       51.30       51.32      9.84 o
   0   1  18      100.72       86.16     10.33 o
   1   1  18      599.17      569.87     20.70 o
   2   1  18        9.66        2.98      6.12 o
   3   1  18       74.93       81.88     10.53 o
   4   1  18      179.17      174.22     13.32 o
   5   1  18       39.33       59.15     10.57 o
   6   1  18       30.14       11.21      9.06 o
  -9   2  18       19.69       19.28     10.71 o
  -8   2  18        4.86        3.28     12.47 o
  -7   2  18      403.98      371.45     29.93 o
  -6   2  18      190.63      194.70     15.85 o
  -5   2  18        1.07        4.57      6.40 o
  -4   2  18     2425.43     2512.92     35.49 o
  -3   2  18        3.49        7.31      4.94 o
  -2   2  18       57.46       47.07     10.86 o
  -1   2  18      128.19      116.20      7.60 o
   0   2  18       97.69       83.21     11.94 o
   1   2  18       27.97       63.27     14.96 o
   2   2  18      559.40      522.71     20.58 o
   3   2  18      120.97      103.36     11.88 o
   4   2  18       52.77       66.43     15.76 o
   5   2  18       72.17       77.33     22.62 o
   6   2  18       94.04       93.68     12.34 o
  -8   3  18        3.31        0.00      9.92 o
  -7   3  18      114.88      125.76     13.09 o
  -6   3  18        0.12        3.34      8.90 o
  -5   3  18     1124.74     1145.32     26.51 o
  -4   3  18       28.48       28.47      5.99 o
  -3   3  18       97.87      124.90      8.34 o
  -2   3  18       46.57       63.10      8.39 o
  -1   3  18     1016.36      987.05     20.00 o
   0   3  18       15.31       12.18      4.86 o
   1   3  18      461.04      402.28     14.94 o
   2   3  18       87.13      102.44      9.43 o
   3   3  18      315.46      342.55     14.68 o
   4   3  18       20.10       23.40      9.02 o
   5   3  18       90.17       97.79     12.32 o
  -8   4  18       58.05       52.01     17.69 o
  -7   4  18        0.27        9.47      9.21 o
  -6   4  18       59.82       58.00     11.69 o
  -5   4  18      104.59      119.16     13.14 o
  -4   4  18      268.60      257.98     13.97 o
  -3   4  18      169.77      153.55      9.43 o
  -2   4  18      433.63      405.70     13.82 o
  -1   4  18      187.44      192.63     10.12 o
   0   4  18      283.92      324.31     11.26 o
   1   4  18        8.20       14.56      6.93 o
   2   4  18        9.55       14.48     11.13 o
   3   4  18      406.91      357.25     15.51 o
   4   4  18       40.24       49.54      8.91 o
   5   4  18       22.14       24.20      8.91 o
  -7   5  18       15.37       25.36     11.40 o
  -6   5  18        6.32       12.52     10.67 o
  -5   5  18       53.24       72.75     13.40 o
  -4   5  18       29.49       50.57     11.22 o
  -3   5  18      537.85      548.73     35.85 o
  -2   5  18       98.76       68.08      8.05 o
  -1   5  18      504.63      508.61     15.54 o
   0   5  18       22.44       18.50      6.05 o
   1   5  18     1104.61     1122.07     30.98 o
   2   5  18       19.36       17.18      8.04 o
   3   5  18       31.38       34.51      8.74 o
   4   5  18       28.28       23.82      8.73 o
  -6   6  18       72.04       62.05     12.94 o
  -5   6  18       13.76       20.92     11.05 o
  -4   6  18       11.68       25.81     11.32 o
  -3   6  18       23.16       13.87     11.10 o
  -2   6  18      690.22      763.22     19.52 o
  -1   6  18       32.33       28.02      7.47 o
   0   6  18      437.30      446.31     16.72 o
   1   6  18        0.53        1.81      7.64 o
   2   6  18      234.91      236.74     24.61 o
   3   6  18       57.38       53.89     11.39 o
  -5   7  18        1.35        0.00     11.17 o
  -4   7  18        9.35        0.13     11.28 o
  -3   7  18      265.78      272.61     20.20 o
  -2   7  18        9.29        4.51     10.66 o
  -1   7  18      102.29      128.37     12.08 o
   0   7  18        0.74        0.00      6.96 o
   1   7  18      193.63      183.51     13.60 o
   2   7  18       11.78        9.22      9.46 o
  -9   0  19      343.30      385.35     30.57 o
  -7   0  19      188.99      236.11     22.27 o
  -5   0  19        2.77        0.00     10.85 o
  -3   0  19      366.82      395.21     25.48 o
  -1   0  19      872.14      875.85     36.37 o
   1   0  19      563.75      544.12     28.97 o
   3   0  19       50.76       48.82     13.81 o
   5   0  19       24.40       35.87     13.77 o
  -9   1  19        7.72       24.92     10.82 o
  -8   1  19      389.59      421.85     20.87 o
  -7   1  19       80.98       68.16     10.69 o
  -6   1  19      267.28      248.47     12.50 o
  -5   1  19        7.87        7.66      6.86 o
  -4   1  19      438.28      436.97     15.42 o
  -3   1  19      182.91      129.51     22.07 o
  -2   1  19      312.43      335.26     24.63 o
  -1   1  19      246.11      239.34     14.75 o
   0   1  19      572.37      549.90     37.82 o
   1   1  19      133.85      124.07     11.75 o
   2   1  19       80.82       83.18     10.29 o
   3   1  19        6.93        7.18      7.77 o
   4   1  19       85.30       66.29     10.72 o
   5   1  19        0.07        0.00      8.22 o
  -8   2  19       83.73       62.37     20.67 o
  -7   2  19      358.84      346.54     18.46 o
  -6   2  19        3.57        0.00      8.01 o
  -5   2  19      890.52      877.01     28.17 o
  -4   2  19      237.76      260.44     10.94 o
  -3   2  19      698.51      642.52     46.57 o
  -2   2  19       29.03       22.95      5.68 o
  -1   2  19        4.07        5.45      6.06 o
   0   2  19       12.09        0.70      4.80 o
   1   2  19      257.36      292.69     16.79 o
   2   2  19       38.06       43.07      9.41 o
   3   2  19      114.40      141.60     13.05 o
   4   2  19      103.75       70.18     11.31 o
   5   2  19      125.41      144.05     32.69 o
  -8   3  19       54.06       71.24     15.66 o
  -7   3  19       41.28       22.88     16.29 o
  -6   3  19      591.94      519.01     22.25 o
  -5   3  19      217.54      202.31     12.82 o
  -4   3  19      182.32      187.92     12.31 o
  -3   3  19      224.88      207.33     10.24 o
  -2   3  19      537.63      551.19     17.41 o
  -1   3  19       62.55       55.62      6.98 o
   0   3  19       20.89       38.47      6.81 o
   1   3  19        0.04        4.03      6.37 o
   2   3  19      116.34      142.62     13.13 o
   3   3  19        1.30        8.96      8.26 o
   4   3  19      375.72      419.10     20.54 o
   5   3  19        4.05        5.01      8.89 o
  -8   4  19       20.07       21.36     12.25 o
  -7   4  19      185.15      164.11     15.73 o
  -6   4  19        6.65        7.33      9.66 o
  -5   4  19      141.58      158.24     35.67 o
  -4   4  19       25.43        8.59      7.88 o
  -3   4  19      298.36      275.53     12.08 o
  -2   4  19      259.13      237.55     11.24 o
  -1   4  19      305.88      304.89     12.29 o
   0   4  19        2.51        5.94      6.16 o
   1   4  19      140.31      124.18     10.54 o
   2   4  19       51.98       46.41      8.57 o
   3   4  19      156.63      195.85     13.03 o
   4   4  19       45.63       37.36     10.23 o
  -7   5  19        0.45        0.00     11.55 o
  -6   5  19       89.82       76.24     12.92 o
  -5   5  19       53.68       61.93     12.42 o
  -4   5  19       53.94       60.04     12.18 o
  -3   5  19        5.20       12.92      8.47 o
  -2   5  19      138.85      143.44      9.96 o
  -1   5  19      191.72      181.06     10.75 o
   0   5  19      612.70      637.63     17.92 o
   1   5  19       14.41       21.83      8.10 o
   2   5  19      250.04      293.77     16.66 o
   3   5  19       14.02       14.38      8.53 o
  -6   6  19       41.03       18.69     19.31 o
  -5   6  19       63.51       46.45     13.00 o
  -4   6  19       18.04        5.05     11.24 o
  -3   6  19        6.53        6.33     10.27 o
  -2   6  19        0.66       10.10      7.21 o
  -1   6  19      525.87      549.33     17.60 o
   0   6  19       12.91       15.14      7.29 o
   1   6  19      346.60      389.65     17.57 o
   2   6  19       11.20       21.55      8.87 o
  -4   7  19      136.25      161.23     17.90 o
  -3   7  19       14.65       23.42     11.69 o
  -2   7  19      109.71      117.57     33.22 o
  -1   7  19       21.57       24.05      9.61 o
   0   7  19      101.12       84.86     10.00 o
  -8   0  20      159.65      151.91     20.79 o
  -6   0  20      943.47      947.59     41.99 o
  -4   0  20      418.64      460.18     28.56 o
  -2   0  20     2408.70     2273.96     67.51 o
   0   0  20     1129.32     1115.04     42.90 o
   2   0  20      276.85      245.72     21.16 o
   4   0  20       21.07       40.23     14.87 o
  -8   1  20        0.91        0.00     13.72 o
  -7   1  20      244.56      284.39     24.65 o
  -6   1  20        6.72        5.29     19.17 o
  -5   1  20      792.08      808.19     21.48 o
  -4   1  20        2.96        0.00      8.21 o
  -3   1  20      888.56      960.47     28.56 o
  -2   1  20      267.99      260.72     15.57 o
  -1   1  20      666.14      622.96     23.13 o
   0   1  20      425.78      423.36     19.26 o
   1   1  20      586.56      603.26     22.86 o
   2   1  20        9.37        3.77      7.11 o
   3   1  20       22.86       30.14      8.74 o
   4   1  20        3.85        4.76      8.54 o
   5   1  20       70.86       77.66     12.44 o
  -8   2  20      158.57      157.75     14.80 o
  -7   2  20       23.95       14.92      9.33 o
  -6   2  20      361.52      371.16     18.56 o
  -5   2  20      217.40      255.78     14.91 o
  -4   2  20     1115.06     1052.64     24.92 o
  -3   2  20       33.31       39.00      8.08 o
  -2   2  20      364.15      350.57     14.73 o
  -1   2  20        8.76        0.00      7.48 o
   0   2  20       54.95      100.76     11.52 o
   1   2  20       38.31       31.05      8.82 o
   2   2  20      267.21      275.62     16.70 o
   3   2  20       32.80       53.94     10.50 o
   4   2  20       63.29       84.53     12.17 o
  -8   3  20       21.97       35.23     11.33 o
  -7   3  20      473.28      429.20     21.44 o
  -6   3  20       11.59        8.31      9.41 o
  -5   3  20      763.45      750.56     22.10 o
  -4   3  20        0.00        2.58      6.14 o
  -3   3  20      309.03      283.28     14.27 o
  -2   3  20       99.98       87.99      8.34 o
  -1   3  20      759.68      720.45     17.67 o
   0   3  20      233.27      222.94     23.49 o
   1   3  20       29.56       29.18      9.21 o
   2   3  20       16.48       25.24      9.37 o
   3   3  20      288.48      308.90     20.83 o
   4   3  20       41.66       32.57     10.72 o
  -7   4  20       24.15       12.38     10.81 o
  -6   4  20      153.35      162.22     15.27 o
  -5   4  20        8.13       23.11     10.56 o
  -4   4  20      426.18      474.50     18.81 o
  -3   4  20       66.43       57.73      8.10 o
  -2   4  20      150.15      182.34     10.53 o
  -1   4  20       67.47       52.06      7.75 o
   0   4  20      380.32      370.38     15.94 o
   1   4  20       67.08       79.99      9.84 o
   2   4  20      268.52      246.85     17.04 o
   3   4  20        1.89        0.00      9.04 o
  -6   5  20        3.76        2.08     10.58 o
  -5   5  20       52.75       69.85     13.36 o
  -4   5  20        5.59        0.00     10.05 o
  -3   5  20      179.83      170.36     13.19 o
  -2   5  20       23.91       16.02      7.04 o
  -1   5  20      109.83       98.22      9.24 o
   0   5  20       23.61       20.99      7.44 o
   1   5  20      146.81      155.69     12.73 o
   2   5  20       53.21       70.88     10.98 o
   3   5  20      228.23      246.92     31.17 o
  -5   6  20       22.54       12.27     11.63 o
  -4   6  20      104.03      104.19     20.18 o
  -3   6  20        2.36        5.36     10.83 o
  -2   6  20      190.66      176.65     11.67 o
  -1   6  20       17.30        2.59      7.15 o
   0   6  20      138.28      126.83     10.66 o
   1   6  20       39.12       31.50     10.76 o
  -5   0  21       71.85       76.31     17.30 o
  -3   0  21     1534.59     1614.46     55.10 o
  -1   0  21      707.27      707.58     35.75 o
   1   0  21      538.60      526.13     31.23 o
   3   0  21      331.02      307.69     25.52 o
  -8   1  21       53.82       56.25     18.29 o
  -7   1  21        1.08        0.00     13.64 o
  -6   1  21      287.27      325.23     27.65 o
  -5   1  21      260.19      256.08     20.05 o
  -4   1  21      710.78      766.96     26.43 o
  -3   1  21      176.14      179.37     18.45 o
  -2   1  21      546.67      592.76     22.87 o
  -1   1  21      182.83      180.89     14.05 o
   0   1  21     1341.42     1371.49     51.61 o
   1   1  21        0.04        0.37      7.82 o
   2   1  21      274.38      312.53     17.52 o
   3   1  21       76.18       50.74     10.42 o
   4   1  21      152.50      171.53     16.09 o
  -7   2  21       28.45       28.29     10.56 o
  -6   2  21       30.84       38.53     11.75 o
  -5   2  21      462.40      521.29     36.96 o
  -4   2  21        7.23        1.00      8.42 o
  -3   2  21      750.44      753.80     26.36 o
  -2   2  21       96.82      109.93     18.94 o
  -1   2  21      549.68      590.66     32.13 o
   0   2  21        0.21        0.00      7.84 o
   1   2  21      493.02      519.98     22.34 o
   2   2  21       95.85      107.20     25.48 o
   3   2  21      308.27      268.27     18.20 o
   4   2  21       36.13       24.86      9.94 o
  -7   3  21      111.70      100.61     13.49 o
  -6   3  21      147.01      146.44     14.76 o
  -5   3  21        0.10        9.34      8.27 o
  -4   3  21      447.99      522.10     20.24 o
  -3   3  21       66.92       80.31      9.91 o
  -2   3  21      615.10      600.63     22.26 o
  -1   3  21        5.74        2.54      8.10 o
   0   3  21      259.22      247.15     16.57 o
   1   3  21        3.03        0.00      9.55 o
   2   3  21       94.64      119.33     13.18 o
   3   3  21      104.89      105.61     13.93 o
  -6   4  21        0.36        6.09     10.50 o
  -5   4  21      213.24      209.56     14.10 o
  -4   4  21       22.89       14.81      9.04 o
  -3   4  21      179.35      185.13     11.14 o
  -2   4  21       55.92       58.21      8.36 o
  -1   4  21      490.13      452.94     15.45 o
   0   4  21       53.31       56.63      9.51 o
   1   4  21      198.77      230.13     17.11 o
   2   4  21        5.11        3.76      9.99 o
   3   4  21      106.55      129.55     26.15 o
  -5   5  21        4.53       25.14     11.70 o
  -4   5  21       36.77       55.92     10.85 o
  -3   5  21        7.37        4.23      8.83 o
  -2   5  21      206.81      206.23     11.81 o
  -1   5  21        0.82        0.00      6.96 o
   0   5  21      188.14      203.11     11.91 o
   1   5  21      143.38      121.22     12.09 o
  -3   6  21       48.55       46.05     13.65 o
  -2   6  21       17.65       17.73      9.97 o
  -1   6  21       66.39       77.28      9.91 o
  -6   0  22        9.27        0.00     15.04 o
  -4   0  22      323.32      367.93     28.43 o
  -2   0  22      299.79      308.47     25.68 o
   0   0  22      294.81      304.03     24.53 o
   2   0  22      402.57      449.20     29.46 o
  -6   1  22        3.27       23.38     16.72 o
  -5   1  22      262.89      276.08     17.93 o
  -4   1  22        9.93       14.73     10.14 o
  -3   1  22      344.02      329.91     27.37 o
  -2   1  22        1.24        2.30      8.64 o
  -1   1  22      333.94      304.07     17.31 o
   0   1  22        4.49        1.75      8.14 o
   1   1  22      607.09      581.15     23.60 o
   2   1  22        6.34        2.56      8.02 o
   3   1  22       61.07       65.70     11.66 o
  -7   2  22       22.22       14.63     15.08 o
  -6   2  22      574.15      639.66     26.79 o
  -5   2  22       32.93        9.74     16.44 o
  -4   2  22      133.50      112.80     13.57 o
  -3   2  22       38.21       26.22     10.67 o
  -2   2  22      675.11      677.33     25.51 o
  -1   2  22       14.52       12.67      9.81 o
   0   2  22      204.17      202.56     17.18 o
   1   2  22        8.80        7.69      8.79 o
   2   2  22      372.77      363.61     19.89 o
   3   2  22        0.22        6.21     15.16 o
  -6   3  22        2.41        0.00     10.73 o
  -5   3  22      374.75      437.44     27.82 o
  -4   3  22       29.42       35.20      9.31 o
  -3   3  22      157.96      174.77     12.61 o
  -2   3  22       12.47       17.33     10.33 o
  -1   3  22      298.05      309.76     18.42 o
   0   3  22        0.19        0.00      8.11 o
   1   3  22      168.20      208.36     18.45 o
   2   3  22       10.10        3.82      9.69 o
  -5   4  22       26.38       41.81     10.67 o
  -4   4  22      275.41      264.04     17.87 o
  -3   4  22        9.98        8.49      8.20 o
  -2   4  22      254.50      243.35     14.56 o
  -1   4  22        1.44       18.35      8.48 o
   0   4  22      157.83      155.67     12.59 o
   1   4  22       28.77       21.25     10.43 o
  -4   5  22        0.04        0.00      8.99 o
  -3   5  22      127.47      116.24     13.00 o
  -2   5  22        0.83        0.00      7.11 o
  -1   5  22      343.17      363.94     19.45 o
   0   5  22       24.47       27.75      9.36 o
  -5   0  23       60.45       62.21     18.37 o
  -3   0  23      269.60      259.69     24.00 o
  -1   0  23      307.51      263.72     24.24 o
   1   0  23      215.67      191.20     22.97 o
  -6   1  23       44.28       53.09     19.89 o
  -5   1  23        0.01        0.00      9.54 o
  -4   1  23      304.78      342.44     19.82 o
  -3   1  23      121.27      128.01     14.38 o
  -2   1  23       56.46       41.09     11.16 o
  -1   1  23        2.34        2.02      9.45 o
   0   1  23      472.70      480.09     22.96 o
   1   1  23        5.93       11.55      9.55 o
   2   1  23       31.65       29.25      9.84 o
  -6   2  23       25.02       17.34     18.78 o
  -5   2  23      151.16      180.22     24.04 o
  -4   2  23        3.95        0.00      9.04 o
  -3   2  23      276.41      285.69     36.32 o
  -2   2  23       32.47       39.67     11.28 o
  -1   2  23      154.70      117.51     14.96 o
   0   2  23       14.69        0.00     12.51 o
   1   2  23       57.92       66.91     12.59 o
   2   2  23        0.14        0.00      9.59 o
  -5   3  23       51.01       46.86     13.04 o
  -4   3  23      318.24      322.73     30.45 o
  -3   3  23        3.61        9.84     10.61 o
  -2   3  23      165.11      147.27     15.49 o
  -1   3  23       24.85       21.48     10.76 o
   0   3  23      131.50      118.16     15.49 o
   1   3  23       12.18        4.77      9.95 o
  -4   4  23        1.49        0.00     10.93 o
  -3   4  23      137.27      146.76     13.45 o
  -2   4  23       25.55       15.20      9.13 o
  -1   4  23      266.72      251.53     17.78 o
   0   4  23       35.74       48.06     22.85 o
  -4   0  24      108.06      107.70     20.18 o
  -2   0  24      167.48      145.83     21.82 o
   0   0  24      152.99      173.69     23.18 o
  -5   1  24       60.71       42.97     25.09 o
  -4   1  24       19.46       33.01     11.98 o
  -3   1  24       81.49       92.17     13.44 o
  -2   1  24        1.50        9.89     10.38 o
  -1   1  24      138.66      155.94     15.44 o
   0   1  24        1.40       12.95     10.28 o
   1   1  24      189.94      186.69     16.62 o
  -5   2  24       24.74        0.82     16.81 o
  -4   2  24       17.41       19.10     11.50 o
  -3   2  24       20.43       31.68     11.58 o
  -2   2  24      175.72      226.55     17.38 o
  -1   2  24        3.36        0.00      9.39 o
   0   2  24       77.77      105.67     14.28 o
  -4   3  24       52.22       35.87     19.23 o
  -3   3  24      179.94      180.59     16.65 o
  -2   3  24       22.90       23.00     11.55 o
  -1   3  24       44.75       37.35     11.43 o
  -3   0  25      126.81       91.84     20.26 o
  -1   0  25       81.88       81.24     18.90 o
  -3   1  25        6.46        5.56     11.17 o
  -2   1  25       73.87       52.67     13.16 o
  -1   1  25        0.22        0.00      9.45 o
 
